# Supplementary material for: Engineering of Rotational Dynamics via Polymorph Manipulation
Source: J Phys Chem A. 2024 Dec 5;128(50):10758–65. doi: 10.1021/acs.jpca.4c04964 (PMC11665591; doi:10.1021/acs.jpca.4c04964)
Supplement: Supplementary file 2 — jp4c04964_si_003.cif [file jp4c04964_si_003.cif]

 
data_if23_rams5_meta-f_6a-polymorph1a
 
_audit_creation_method            'SHELXL-2019/3'
_shelx_SHELXL_version_number      '2019/3'
_chemical_name_systematic         ?
_chemical_name_common             ?
_chemical_melting_point           ?
_chemical_formula_moiety          ?
_chemical_formula_sum
 'C39 H38 F N' 
_chemical_formula_weight          539.70

loop_
 _atom_type_symbol
 _atom_type_description
 _atom_type_scat_dispersion_real
 _atom_type_scat_dispersion_imag
 _atom_type_scat_source
 'C'  'C'   0.0033   0.0016
 'International Tables Vol C Tables 4.2.6.8 and 6.1.1.4'
 'H'  'H'   0.0000   0.0000
 'International Tables Vol C Tables 4.2.6.8 and 6.1.1.4'
 'N'  'N'   0.0061   0.0033
 'International Tables Vol C Tables 4.2.6.8 and 6.1.1.4'
 'F'  'F'   0.0171   0.0103
 'International Tables Vol C Tables 4.2.6.8 and 6.1.1.4'
 
_space_group_crystal_system       triclinic
_space_group_IT_number            2
_space_group_name_H-M_alt         'P -1'
_space_group_name_Hall            '-P 1'
 
_shelx_space_group_comment
;
The symmetry employed for this shelxl refinement is uniquely defined
by the following loop, which should always be used as a source of
symmetry information in preference to the above space-group names.
They are only intended as comments.
;
 
loop_
 _space_group_symop_operation_xyz
 'x, y, z'
 '-x, -y, -z'
 
_cell_length_a                    9.2598(2)
_cell_length_b                    12.6652(4)
_cell_length_c                    14.3895(4)
_cell_angle_alpha                 72.700(3)
_cell_angle_beta                  89.726(2)
_cell_angle_gamma                 71.324(2)
_cell_volume                      1518.72(8)
_cell_formula_units_Z             2
_cell_measurement_temperature     100(1)
_cell_measurement_reflns_used     9403
_cell_measurement_theta_min       3.3820
_cell_measurement_theta_max       36.1310
 
_exptl_crystal_description        'parallelepiped'
_exptl_crystal_colour             'colourless'
_exptl_crystal_density_meas       ?
_exptl_crystal_density_method     ?
_exptl_crystal_density_diffrn     1.180          
_exptl_crystal_F_000              576
_exptl_transmission_factor_min    ?
_exptl_transmission_factor_max    ?
_exptl_crystal_size_max           0.450
_exptl_crystal_size_mid           0.190
_exptl_crystal_size_min           0.080
_exptl_absorpt_coefficient_mu     0.072
_shelx_estimated_absorpt_T_min    0.969
_shelx_estimated_absorpt_T_max    0.994
_exptl_absorpt_correction_type    'multi-scan'
_exptl_absorpt_correction_T_min   0.90298
_exptl_absorpt_correction_T_max   1.00000
_exptl_absorpt_process_details
;
CrysAlisPro 1.171.43.93a (Rigaku Oxford Diffraction, 2023)
Empirical absorption correction using spherical harmonics,
implemented in SCALE3 ABSPACK scaling algorithm.
;
_exptl_absorpt_special_details    ?
_diffrn_ambient_temperature       100(1)
_diffrn_radiation_wavelength      0.71073
_diffrn_radiation_type            MoK\a
_diffrn_source                    'micro-focus sealed X-ray tube'
_diffrn_measurement_device_type   
;
SuperNova diffractometer (Agilent Technologies) with Atlas detector
;
_diffrn_measurement_method        '\w scans'
_diffrn_detector_area_resol_mean  10.4498
_diffrn_reflns_number             23308
_diffrn_reflns_av_unetI/netI      0.0506
_diffrn_reflns_av_R_equivalents   0.0292
_diffrn_reflns_limit_h_min        -15
_diffrn_reflns_limit_h_max        13
_diffrn_reflns_limit_k_min        -20
_diffrn_reflns_limit_k_max        20
_diffrn_reflns_limit_l_min        -23
_diffrn_reflns_limit_l_max        21
_diffrn_reflns_theta_min          2.958
_diffrn_reflns_theta_max          36.357
_diffrn_reflns_theta_full         25.242
_diffrn_measured_fraction_theta_max   0.912
_diffrn_measured_fraction_theta_full  0.998
_diffrn_reflns_Laue_measured_fraction_max    0.912
_diffrn_reflns_Laue_measured_fraction_full   0.998
_diffrn_reflns_point_group_measured_fraction_max   0.912
_diffrn_reflns_point_group_measured_fraction_full  0.998
_reflns_number_total              13469
_reflns_number_gt                 9700
_reflns_threshold_expression      'I > 2\s(I)'
_reflns_Friedel_coverage          0.000
_reflns_Friedel_fraction_max      .
_reflns_Friedel_fraction_full     .
 
_reflns_special_details
;
 Reflections were merged by SHELXL according to the crystal
 class for the calculation of statistics and refinement.
 
 _reflns_Friedel_fraction is defined as the number of unique
 Friedel pairs measured divided by the number that would be
 possible theoretically, ignoring centric projections and
 systematic absences.
;
 
_computing_data_collection     'CrysAlisPro 1.171.38.41q (Rigaku OD, 2015)'
_computing_cell_refinement     'CrysAlisPro 1.171.38.41q (Rigaku OD, 2015)'
_computing_data_reduction      'CrysAlisPro 1.171.38.41q (Rigaku OD, 2015)'
_computing_structure_solution   'SHELXS-2013 (Sheldrick, 2015)'
_computing_structure_refinement 'SHELXL-2019/2 (Sheldrick, 2015)'
_computing_molecular_graphics     ?
_computing_publication_material   ?
_refine_special_details           ?
_refine_ls_structure_factor_coef  Fsqd
_refine_ls_matrix_type            full
_refine_ls_weighting_scheme       calc
_refine_ls_weighting_details
'w=1/[\s^2^(Fo^2^)+(0.0765P)^2^+0.2771P] where P=(Fo^2^+2Fc^2^)/3'
_atom_sites_solution_primary      ?
_atom_sites_solution_secondary    ?
_atom_sites_solution_hydrogens    geom
_refine_ls_hydrogen_treatment     constr
_refine_ls_extinction_method      none
_refine_ls_extinction_coef        .
_refine_ls_number_reflns          13469
_refine_ls_number_parameters      382
_refine_ls_number_restraints      0
_refine_ls_R_factor_all           0.0829
_refine_ls_R_factor_gt            0.0551
_refine_ls_wR_factor_ref          0.1648
_refine_ls_wR_factor_gt           0.1396
_refine_ls_goodness_of_fit_ref    1.035
_refine_ls_restrained_S_all       1.035
_refine_ls_shift/su_max           0.001
_refine_ls_shift/su_mean          0.000
 
loop_
 _atom_site_label
 _atom_site_type_symbol
 _atom_site_fract_x
 _atom_site_fract_y
 _atom_site_fract_z
 _atom_site_U_iso_or_equiv
 _atom_site_adp_type
 _atom_site_occupancy
 _atom_site_site_symmetry_order  
 _atom_site_calc_flag
 _atom_site_refinement_flags_posn
 _atom_site_refinement_flags_adp
 _atom_site_refinement_flags_occupancy
 _atom_site_disorder_assembly
 _atom_site_disorder_group
F1 F 0.13388(11) 0.96004(10) 0.15444(8) 0.0329(3) Uani 0.725(2) 1 d . . P A 1
F1A F 0.5470(4) 1.0748(3) 0.05624(19) 0.0365(8) Uani 0.275(2) 1 d . . P A 2
N1 N 0.75662(11) 0.51125(7) 0.99181(6) 0.02057(17) Uani 1 1 d . . . . .
C1 C 0.64768(11) 0.56707(8) 0.82322(7) 0.01728(17) Uani 1 1 d . . . . .
H1 H 0.606276 0.505013 0.840701 0.021 Uiso 1 1 calc R U . . .
C2 C 0.72641(12) 0.58876(8) 0.89457(7) 0.01732(16) Uani 1 1 d . . . . .
C3 C 0.77941(11) 0.68470(9) 0.86898(7) 0.01783(17) Uani 1 1 d . . . . .
H3 H 0.828068 0.701445 0.918171 0.021 Uiso 1 1 calc R U . . .
C4 C 0.76134(11) 0.75567(8) 0.77205(7) 0.01660(16) Uani 1 1 d . . . . .
H4 H 0.796898 0.820829 0.755082 0.020 Uiso 1 1 calc R U . . .
C4A C 0.69068(11) 0.73019(8) 0.70031(7) 0.01507(15) Uani 1 1 d . . . . .
C4B C 0.66057(10) 0.78461(8) 0.59393(7) 0.01474(15) Uani 1 1 d . . . . .
C5 C 0.69045(11) 0.88106(8) 0.53137(7) 0.01660(16) Uani 1 1 d . . . . .
H5 H 0.746173 0.920133 0.555740 0.020 Uiso 1 1 calc R U . . .
C6 C 0.63765(11) 0.91941(8) 0.43276(7) 0.01703(16) Uani 1 1 d . . . . .
H2 H 0.657597 0.985345 0.389971 0.020 Uiso 1 1 calc R U . . .
C7 C 0.55554(11) 0.86287(8) 0.39504(7) 0.01601(16) Uani 1 1 d . . . . .
C8 C 0.53130(11) 0.76276(8) 0.45815(7) 0.01640(16) Uani 1 1 d . . . . .
H8 H 0.479805 0.721350 0.433367 0.020 Uiso 1 1 calc R U . . .
C8A C 0.58276(11) 0.72479(8) 0.55651(7) 0.01502(15) Uani 1 1 d . . . . .
C9 C 0.55209(11) 0.62858(8) 0.63836(7) 0.01544(16) Uani 1 1 d . . . . .
C9A C 0.63105(11) 0.63737(8) 0.72684(7) 0.01512(15) Uani 1 1 d . . . . .
C10 C 0.61779(11) 0.50529(8) 0.62726(7) 0.01835(17) Uani 1 1 d . . . . .
H10A H 0.592136 0.449022 0.683347 0.022 Uiso 1 1 calc R U . . .
H10B H 0.565915 0.505555 0.567148 0.022 Uiso 1 1 calc R U . . .
C11 C 0.79000(13) 0.46101(10) 0.62186(10) 0.0264(2) Uani 1 1 d . . . . .
H11A H 0.815560 0.511225 0.561538 0.032 Uiso 1 1 calc R U . . .
H11B H 0.842881 0.467573 0.678457 0.032 Uiso 1 1 calc R U . . .
C12 C 0.84818(14) 0.33425(11) 0.62188(12) 0.0339(3) Uani 1 1 d . . . . .
H12A H 0.823916 0.284405 0.682945 0.041 Uiso 1 1 calc R U . . .
H12B H 0.792353 0.327858 0.566410 0.041 Uiso 1 1 calc R U . . .
C13 C 1.01823(18) 0.28708(17) 0.6141(2) 0.0666(6) Uani 1 1 d . . . . .
H13A H 1.043367 0.334586 0.553061 0.100 Uiso 1 1 calc R U . . .
H13B H 1.046641 0.205519 0.614279 0.100 Uiso 1 1 calc R U . . .
H13C H 1.074921 0.290559 0.669794 0.100 Uiso 1 1 calc R U . . .
C14 C 0.37682(11) 0.65808(9) 0.64549(7) 0.01819(17) Uani 1 1 d . . . . .
H14A H 0.331190 0.644345 0.589966 0.022 Uiso 1 1 calc R U . . .
H14B H 0.360321 0.603293 0.706514 0.022 Uiso 1 1 calc R U . . .
C15 C 0.29227(11) 0.78338(9) 0.64475(8) 0.01946(18) Uani 1 1 d . . . . .
H15A H 0.308206 0.838385 0.583657 0.023 Uiso 1 1 calc R U . . .
H15B H 0.337558 0.797341 0.700271 0.023 Uiso 1 1 calc R U . . .
C16 C 0.12043(12) 0.81055(10) 0.65193(9) 0.0233(2) Uani 1 1 d . . . . .
H16A H 0.074756 0.794819 0.597577 0.028 Uiso 1 1 calc R U . . .
H16B H 0.103578 0.758028 0.714187 0.028 Uiso 1 1 calc R U . . .
C17 C 0.04058(13) 0.93766(10) 0.64752(9) 0.0255(2) Uani 1 1 d . . . . .
H17A H 0.057307 0.989928 0.586062 0.038 Uiso 1 1 calc R U . . .
H17B H 0.082579 0.952660 0.702808 0.038 Uiso 1 1 calc R U . . .
H17C H -0.069536 0.952193 0.650850 0.038 Uiso 1 1 calc R U . . .
C18 C 0.73819(11) 0.55555(8) 1.07239(7) 0.01759(17) Uani 1 1 d . . . . .
C19 C 0.84342(12) 0.49957(9) 1.15556(7) 0.01912(17) Uani 1 1 d . . . . .
H19 H 0.928183 0.431909 1.158123 0.023 Uiso 1 1 calc R U . . .
C20 C 0.82422(13) 0.54286(10) 1.23473(8) 0.02227(19) Uani 1 1 d . . . . .
H20 H 0.895700 0.504049 1.291367 0.027 Uiso 1 1 calc R U . . .
C21 C 0.70151(15) 0.64228(10) 1.23173(8) 0.0265(2) Uani 1 1 d . . . . .
H21 H 0.688934 0.671700 1.285838 0.032 Uiso 1 1 calc R U . . .
C22 C 0.59742(14) 0.69814(10) 1.14864(9) 0.0274(2) Uani 1 1 d . . . . .
H22 H 0.513662 0.766495 1.145885 0.033 Uiso 1 1 calc R U . . .
C23 C 0.61457(13) 0.65502(10) 1.06943(8) 0.0233(2) Uani 1 1 d . . . . .
H23 H 0.542024 0.693367 1.013297 0.028 Uiso 1 1 calc R U . . .
C24 C 0.79191(12) 0.38951(8) 1.00723(7) 0.01781(17) Uani 1 1 d . . . . .
C25 C 0.88782(13) 0.33581(9) 0.94704(8) 0.02264(19) Uani 1 1 d . . . . .
H25 H 0.933957 0.379963 0.898393 0.027 Uiso 1 1 calc R U . . .
C26 C 0.91563(15) 0.21789(10) 0.95837(9) 0.0288(2) Uani 1 1 d . . . . .
H26 H 0.979075 0.182275 0.916382 0.035 Uiso 1 1 calc R U . . .
C27 C 0.85142(16) 0.15160(10) 1.03060(9) 0.0307(3) Uani 1 1 d . . . . .
H27 H 0.869515 0.071286 1.037660 0.037 Uiso 1 1 calc R U . . .
C28 C 0.76070(15) 0.20422(10) 1.09213(8) 0.0287(2) Uani 1 1 d . . . . .
H28 H 0.718730 0.158894 1.142743 0.034 Uiso 1 1 calc R U . . .
C29 C 0.73023(13) 0.32239(9) 1.08085(8) 0.02226(19) Uani 1 1 d . . . . .
H29 H 0.667334 0.357408 1.123359 0.027 Uiso 1 1 calc R U . . .
C30 C 0.48517(12) 0.91444(8) 0.29239(7) 0.01787(17) Uani 1 1 d . . . . .
C31 C 0.55555(13) 0.97243(9) 0.21735(8) 0.02232(19) Uani 1 1 d . . . . .
H31 H 0.654607 0.974798 0.230792 0.027 Uiso 1 1 calc R U . . .
C32 C 0.48134(15) 1.02651(10) 0.12336(8) 0.0278(2) Uani 1 1 d . . . . .
H32 H 0.530485 1.066000 0.073425 0.033 Uiso 0.725(2) 1 calc R U P A 1
C33 C 0.33726(15) 1.02429(10) 0.10061(8) 0.0281(2) Uani 1 1 d . . . . .
H33 H 0.286471 1.062227 0.036336 0.034 Uiso 1 1 calc R U . . .
C34 C 0.27059(14) 0.96505(10) 0.17465(8) 0.0252(2) Uani 1 1 d . . . . .
H34 H 0.172609 0.961442 0.160179 0.030 Uiso 0.275(2) 1 calc R U P A 2
C35 C 0.34064(12) 0.91045(9) 0.26943(8) 0.02045(18) Uani 1 1 d . . . . .
H35 H 0.290850 0.870507 0.318600 0.025 Uiso 1 1 calc R U . . .
 
loop_
 _atom_site_aniso_label
 _atom_site_aniso_U_11
 _atom_site_aniso_U_22
 _atom_site_aniso_U_33
 _atom_site_aniso_U_23
 _atom_site_aniso_U_13
 _atom_site_aniso_U_12
F1 0.0249(5) 0.0361(6) 0.0357(6) -0.0145(5) -0.0101(4) -0.0043(4)
F1A 0.0559(19) 0.0384(16) 0.0183(12) -0.0001(10) 0.0057(11) -0.0280(14)
N1 0.0315(5) 0.0141(3) 0.0147(3) -0.0044(3) 0.0023(3) -0.0057(3)
C1 0.0207(4) 0.0159(4) 0.0166(4) -0.0047(3) 0.0026(3) -0.0082(3)
C2 0.0202(4) 0.0151(4) 0.0157(4) -0.0043(3) 0.0017(3) -0.0051(3)
C3 0.0197(4) 0.0174(4) 0.0173(4) -0.0063(3) 0.0006(3) -0.0065(3)
C4 0.0179(4) 0.0154(4) 0.0180(4) -0.0061(3) 0.0016(3) -0.0068(3)
C4A 0.0155(4) 0.0142(4) 0.0164(4) -0.0051(3) 0.0023(3) -0.0058(3)
C4B 0.0144(4) 0.0147(4) 0.0165(4) -0.0050(3) 0.0025(3) -0.0066(3)
C5 0.0173(4) 0.0157(4) 0.0181(4) -0.0047(3) 0.0027(3) -0.0079(3)
C6 0.0182(4) 0.0153(4) 0.0184(4) -0.0038(3) 0.0031(3) -0.0080(3)
C7 0.0169(4) 0.0151(4) 0.0163(4) -0.0048(3) 0.0022(3) -0.0057(3)
C8 0.0184(4) 0.0155(4) 0.0169(4) -0.0047(3) 0.0016(3) -0.0081(3)
C8A 0.0156(4) 0.0144(4) 0.0163(4) -0.0046(3) 0.0025(3) -0.0068(3)
C9 0.0176(4) 0.0148(4) 0.0159(4) -0.0044(3) 0.0021(3) -0.0084(3)
C9A 0.0161(4) 0.0146(4) 0.0155(4) -0.0045(3) 0.0019(3) -0.0064(3)
C10 0.0206(4) 0.0157(4) 0.0211(4) -0.0067(3) 0.0016(3) -0.0083(3)
C11 0.0228(5) 0.0222(5) 0.0406(6) -0.0161(5) 0.0082(4) -0.0101(4)
C12 0.0255(5) 0.0271(6) 0.0534(8) -0.0231(6) -0.0015(5) -0.0048(5)
C13 0.0291(7) 0.0518(10) 0.137(2) -0.0624(13) 0.0153(10) -0.0070(7)
C14 0.0180(4) 0.0180(4) 0.0208(4) -0.0053(3) 0.0030(3) -0.0097(3)
C15 0.0177(4) 0.0194(4) 0.0230(4) -0.0067(3) 0.0041(3) -0.0085(3)
C16 0.0182(4) 0.0227(5) 0.0303(5) -0.0080(4) 0.0041(4) -0.0087(4)
C17 0.0198(5) 0.0253(5) 0.0319(5) -0.0101(4) 0.0031(4) -0.0072(4)
C18 0.0208(4) 0.0161(4) 0.0169(4) -0.0058(3) 0.0024(3) -0.0069(3)
C19 0.0188(4) 0.0194(4) 0.0201(4) -0.0055(3) 0.0017(3) -0.0082(3)
C20 0.0257(5) 0.0259(5) 0.0186(4) -0.0064(4) -0.0002(4) -0.0136(4)
C21 0.0363(6) 0.0279(5) 0.0224(5) -0.0137(4) 0.0060(4) -0.0149(5)
C22 0.0307(6) 0.0235(5) 0.0280(5) -0.0131(4) 0.0050(4) -0.0044(4)
C23 0.0246(5) 0.0204(4) 0.0219(4) -0.0077(4) -0.0006(4) -0.0023(4)
C24 0.0210(4) 0.0145(4) 0.0173(4) -0.0045(3) -0.0005(3) -0.0055(3)
C25 0.0251(5) 0.0193(4) 0.0239(5) -0.0085(4) 0.0032(4) -0.0063(4)
C26 0.0323(6) 0.0201(5) 0.0329(6) -0.0131(4) -0.0009(5) -0.0028(4)
C27 0.0429(7) 0.0167(5) 0.0311(6) -0.0061(4) -0.0079(5) -0.0090(5)
C28 0.0424(7) 0.0235(5) 0.0232(5) -0.0031(4) -0.0031(4) -0.0188(5)
C29 0.0282(5) 0.0218(5) 0.0194(4) -0.0060(4) 0.0018(4) -0.0122(4)
C30 0.0214(4) 0.0142(4) 0.0175(4) -0.0051(3) 0.0008(3) -0.0051(3)
C31 0.0278(5) 0.0209(4) 0.0183(4) -0.0048(3) 0.0022(4) -0.0095(4)
C32 0.0420(7) 0.0224(5) 0.0182(4) -0.0049(4) 0.0025(4) -0.0107(5)
C33 0.0390(6) 0.0206(5) 0.0198(4) -0.0060(4) -0.0059(4) -0.0038(4)
C34 0.0270(5) 0.0205(5) 0.0253(5) -0.0092(4) -0.0067(4) -0.0022(4)
C35 0.0224(5) 0.0178(4) 0.0206(4) -0.0068(3) -0.0006(3) -0.0051(4)
 
_geom_special_details
;
 All esds (except the esd in the dihedral angle between two l.s. planes)
 are estimated using the full covariance matrix.  The cell esds are taken
 into account individually in the estimation of esds in distances, angles
 and torsion angles; correlations between esds in cell parameters are only
 used when they are defined by crystal symmetry.  An approximate (isotropic)
 treatment of cell esds is used for estimating esds involving l.s. planes.
;
 
loop_
 _geom_bond_atom_site_label_1
 _geom_bond_atom_site_label_2
 _geom_bond_distance
 _geom_bond_site_symmetry_2
 _geom_bond_publ_flag
F1 C34 1.3255(15) . ?
F1A C32 1.248(3) . ?
N1 C24 1.4170(12) . ?
N1 C2 1.4180(13) . ?
N1 C18 1.4184(12) . ?
C1 C9A 1.3855(13) . ?
C1 C2 1.4016(14) . ?
C1 H1 0.9500 . ?
C2 C3 1.4024(14) . ?
C3 C4 1.3935(13) . ?
C3 H3 0.9500 . ?
C4 C4A 1.3919(13) . ?
C4 H4 0.9500 . ?
C4A C9A 1.4070(13) . ?
C4A C4B 1.4661(13) . ?
C4B C5 1.3926(13) . ?
C4B C8A 1.4067(13) . ?
C5 C6 1.3903(13) . ?
C5 H5 0.9500 . ?
C6 C7 1.4033(13) . ?
C6 H2 0.9500 . ?
C7 C8 1.4064(13) . ?
C7 C30 1.4818(13) . ?
C8 C8A 1.3845(13) . ?
C8 H8 0.9500 . ?
C8A C9 1.5224(13) . ?
C9 C9A 1.5209(13) . ?
C9 C10 1.5405(13) . ?
C9 C14 1.5546(13) . ?
C10 C11 1.5216(15) . ?
C10 H10A 0.9900 . ?
C10 H10B 0.9900 . ?
C11 C12 1.5210(16) . ?
C11 H11A 0.9900 . ?
C11 H11B 0.9900 . ?
C12 C13 1.512(2) . ?
C12 H12A 0.9900 . ?
C12 H12B 0.9900 . ?
C13 H13A 0.9800 . ?
C13 H13B 0.9800 . ?
C13 H13C 0.9800 . ?
C14 C15 1.5251(14) . ?
C14 H14A 0.9900 . ?
C14 H14B 0.9900 . ?
C15 C16 1.5264(14) . ?
C15 H15A 0.9900 . ?
C15 H15B 0.9900 . ?
C16 C17 1.5231(16) . ?
C16 H16A 0.9900 . ?
C16 H16B 0.9900 . ?
C17 H17A 0.9800 . ?
C17 H17B 0.9800 . ?
C17 H17C 0.9800 . ?
C18 C23 1.3944(14) . ?
C18 C19 1.3959(14) . ?
C19 C20 1.3918(14) . ?
C19 H19 0.9500 . ?
C20 C21 1.3893(17) . ?
C20 H20 0.9500 . ?
C21 C22 1.3894(17) . ?
C21 H21 0.9500 . ?
C22 C23 1.3912(15) . ?
C22 H22 0.9500 . ?
C23 H23 0.9500 . ?
C24 C29 1.3930(14) . ?
C24 C25 1.3991(14) . ?
C25 C26 1.3903(15) . ?
C25 H25 0.9500 . ?
C26 C27 1.3906(19) . ?
C26 H26 0.9500 . ?
C27 C28 1.3853(19) . ?
C27 H27 0.9500 . ?
C28 C29 1.3898(15) . ?
C28 H28 0.9500 . ?
C29 H29 0.9500 . ?
C30 C31 1.3994(14) . ?
C30 C35 1.4001(15) . ?
C31 C32 1.3881(15) . ?
C31 H31 0.9500 . ?
C32 C33 1.3862(18) . ?
C32 H32 0.9500 . ?
C33 C34 1.3763(18) . ?
C33 H33 0.9500 . ?
C34 C35 1.3854(15) . ?
C34 H34 0.9500 . ?
C35 H35 0.9500 . ?
 
loop_
 _geom_angle_atom_site_label_1
 _geom_angle_atom_site_label_2
 _geom_angle_atom_site_label_3
 _geom_angle
 _geom_angle_site_symmetry_1
 _geom_angle_site_symmetry_3
 _geom_angle_publ_flag
C24 N1 C2 118.89(8) . . ?
C24 N1 C18 120.29(8) . . ?
C2 N1 C18 120.57(8) . . ?
C9A C1 C2 119.10(9) . . ?
C9A C1 H1 120.5 . . ?
C2 C1 H1 120.5 . . ?
C1 C2 C3 119.99(9) . . ?
C1 C2 N1 119.78(9) . . ?
C3 C2 N1 120.20(9) . . ?
C4 C3 C2 120.59(9) . . ?
C4 C3 H3 119.7 . . ?
C2 C3 H3 119.7 . . ?
C4A C4 C3 119.37(9) . . ?
C4A C4 H4 120.3 . . ?
C3 C4 H4 120.3 . . ?
C4 C4A C9A 119.88(8) . . ?
C4 C4A C4B 132.02(8) . . ?
C9A C4A C4B 108.09(8) . . ?
C5 C4B C8A 120.00(8) . . ?
C5 C4B C4A 131.52(8) . . ?
C8A C4B C4A 108.44(8) . . ?
C6 C5 C4B 119.11(9) . . ?
C6 C5 H5 120.4 . . ?
C4B C5 H5 120.4 . . ?
C5 C6 C7 121.46(8) . . ?
C5 C6 H2 119.3 . . ?
C7 C6 H2 119.3 . . ?
C6 C7 C8 118.92(9) . . ?
C6 C7 C30 119.88(8) . . ?
C8 C7 C30 121.00(8) . . ?
C8A C8 C7 119.75(8) . . ?
C8A C8 H8 120.1 . . ?
C7 C8 H8 120.1 . . ?
C8 C8A C4B 120.69(8) . . ?
C8 C8A C9 127.91(8) . . ?
C4B C8A C9 111.07(8) . . ?
C9A C9 C8A 100.97(7) . . ?
C9A C9 C10 111.79(8) . . ?
C8A C9 C10 114.19(8) . . ?
C9A C9 C14 111.06(8) . . ?
C8A C9 C14 110.02(8) . . ?
C10 C9 C14 108.67(7) . . ?
C1 C9A C4A 120.91(9) . . ?
C1 C9A C9 127.77(8) . . ?
C4A C9A C9 111.32(8) . . ?
C11 C10 C9 115.60(8) . . ?
C11 C10 H10A 108.4 . . ?
C9 C10 H10A 108.4 . . ?
C11 C10 H10B 108.4 . . ?
C9 C10 H10B 108.4 . . ?
H10A C10 H10B 107.4 . . ?
C12 C11 C10 112.34(9) . . ?
C12 C11 H11A 109.1 . . ?
C10 C11 H11A 109.1 . . ?
C12 C11 H11B 109.1 . . ?
C10 C11 H11B 109.1 . . ?
H11A C11 H11B 107.9 . . ?
C13 C12 C11 114.36(11) . . ?
C13 C12 H12A 108.7 . . ?
C11 C12 H12A 108.7 . . ?
C13 C12 H12B 108.7 . . ?
C11 C12 H12B 108.7 . . ?
H12A C12 H12B 107.6 . . ?
C12 C13 H13A 109.5 . . ?
C12 C13 H13B 109.5 . . ?
H13A C13 H13B 109.5 . . ?
C12 C13 H13C 109.5 . . ?
H13A C13 H13C 109.5 . . ?
H13B C13 H13C 109.5 . . ?
C15 C14 C9 114.70(8) . . ?
C15 C14 H14A 108.6 . . ?
C9 C14 H14A 108.6 . . ?
C15 C14 H14B 108.6 . . ?
C9 C14 H14B 108.6 . . ?
H14A C14 H14B 107.6 . . ?
C14 C15 C16 113.90(8) . . ?
C14 C15 H15A 108.8 . . ?
C16 C15 H15A 108.8 . . ?
C14 C15 H15B 108.8 . . ?
C16 C15 H15B 108.8 . . ?
H15A C15 H15B 107.7 . . ?
C17 C16 C15 111.85(9) . . ?
C17 C16 H16A 109.2 . . ?
C15 C16 H16A 109.2 . . ?
C17 C16 H16B 109.2 . . ?
C15 C16 H16B 109.2 . . ?
H16A C16 H16B 107.9 . . ?
C16 C17 H17A 109.5 . . ?
C16 C17 H17B 109.5 . . ?
H17A C17 H17B 109.5 . . ?
C16 C17 H17C 109.5 . . ?
H17A C17 H17C 109.5 . . ?
H17B C17 H17C 109.5 . . ?
C23 C18 C19 119.42(9) . . ?
C23 C18 N1 120.35(9) . . ?
C19 C18 N1 120.23(9) . . ?
C20 C19 C18 120.02(10) . . ?
C20 C19 H19 120.0 . . ?
C18 C19 H19 120.0 . . ?
C21 C20 C19 120.64(10) . . ?
C21 C20 H20 119.7 . . ?
C19 C20 H20 119.7 . . ?
C20 C21 C22 119.19(10) . . ?
C20 C21 H21 120.4 . . ?
C22 C21 H21 120.4 . . ?
C21 C22 C23 120.69(10) . . ?
C21 C22 H22 119.7 . . ?
C23 C22 H22 119.7 . . ?
C22 C23 C18 120.03(10) . . ?
C22 C23 H23 120.0 . . ?
C18 C23 H23 120.0 . . ?
C29 C24 C25 119.26(9) . . ?
C29 C24 N1 120.82(9) . . ?
C25 C24 N1 119.92(9) . . ?
C26 C25 C24 120.04(10) . . ?
C26 C25 H25 120.0 . . ?
C24 C25 H25 120.0 . . ?
C25 C26 C27 120.59(11) . . ?
C25 C26 H26 119.7 . . ?
C27 C26 H26 119.7 . . ?
C28 C27 C26 119.12(10) . . ?
C28 C27 H27 120.4 . . ?
C26 C27 H27 120.4 . . ?
C27 C28 C29 120.92(11) . . ?
C27 C28 H28 119.5 . . ?
C29 C28 H28 119.5 . . ?
C28 C29 C24 120.01(10) . . ?
C28 C29 H29 120.0 . . ?
C24 C29 H29 120.0 . . ?
C31 C30 C35 118.26(9) . . ?
C31 C30 C7 122.02(9) . . ?
C35 C30 C7 119.65(9) . . ?
C32 C31 C30 120.33(11) . . ?
C32 C31 H31 119.8 . . ?
C30 C31 H31 119.8 . . ?
F1A C32 C33 118.48(17) . . ?
F1A C32 C31 119.86(18) . . ?
C33 C32 C31 121.60(11) . . ?
C33 C32 H32 119.2 . . ?
C31 C32 H32 119.2 . . ?
C34 C33 C32 117.48(10) . . ?
C34 C33 H33 121.3 . . ?
C32 C33 H33 121.3 . . ?
F1 C34 C33 118.67(11) . . ?
F1 C34 C35 118.70(11) . . ?
C33 C34 C35 122.63(11) . . ?
C33 C34 H34 118.7 . . ?
C35 C34 H34 118.7 . . ?
C34 C35 C30 119.68(10) . . ?
C34 C35 H35 120.2 . . ?
C30 C35 H35 120.2 . . ?
 
loop_
 _geom_torsion_atom_site_label_1
 _geom_torsion_atom_site_label_2
 _geom_torsion_atom_site_label_3
 _geom_torsion_atom_site_label_4
 _geom_torsion
 _geom_torsion_site_symmetry_1
 _geom_torsion_site_symmetry_2
 _geom_torsion_site_symmetry_3
 _geom_torsion_site_symmetry_4
 _geom_torsion_publ_flag
C9A C1 C2 C3 3.66(14) . . . . ?
C9A C1 C2 N1 -174.25(9) . . . . ?
C24 N1 C2 C1 36.34(14) . . . . ?
C18 N1 C2 C1 -137.95(10) . . . . ?
C24 N1 C2 C3 -141.57(10) . . . . ?
C18 N1 C2 C3 44.14(14) . . . . ?
C1 C2 C3 C4 -3.22(15) . . . . ?
N1 C2 C3 C4 174.68(9) . . . . ?
C2 C3 C4 C4A -0.35(14) . . . . ?
C3 C4 C4A C9A 3.41(14) . . . . ?
C3 C4 C4A C4B -177.51(9) . . . . ?
C4 C4A C4B C5 -1.67(18) . . . . ?
C9A C4A C4B C5 177.49(10) . . . . ?
C4 C4A C4B C8A -179.07(10) . . . . ?
C9A C4A C4B C8A 0.09(10) . . . . ?
C8A C4B C5 C6 2.28(14) . . . . ?
C4A C4B C5 C6 -174.87(9) . . . . ?
C4B C5 C6 C7 -0.20(14) . . . . ?
C5 C6 C7 C8 -2.29(14) . . . . ?
C5 C6 C7 C30 172.68(9) . . . . ?
C6 C7 C8 C8A 2.70(14) . . . . ?
C30 C7 C8 C8A -172.22(9) . . . . ?
C7 C8 C8A C4B -0.66(14) . . . . ?
C7 C8 C8A C9 172.10(9) . . . . ?
C5 C4B C8A C8 -1.87(14) . . . . ?
C4A C4B C8A C8 175.88(8) . . . . ?
C5 C4B C8A C9 -175.75(8) . . . . ?
C4A C4B C8A C9 2.00(10) . . . . ?
C8 C8A C9 C9A -176.39(9) . . . . ?
C4B C8A C9 C9A -3.06(10) . . . . ?
C8 C8A C9 C10 63.50(13) . . . . ?
C4B C8A C9 C10 -123.17(9) . . . . ?
C8 C8A C9 C14 -59.00(12) . . . . ?
C4B C8A C9 C14 114.34(9) . . . . ?
C2 C1 C9A C4A -0.60(14) . . . . ?
C2 C1 C9A C9 179.29(9) . . . . ?
C4 C4A C9A C1 -2.97(14) . . . . ?
C4B C4A C9A C1 177.76(8) . . . . ?
C4 C4A C9A C9 177.13(8) . . . . ?
C4B C4A C9A C9 -2.14(11) . . . . ?
C8A C9 C9A C1 -176.77(9) . . . . ?
C10 C9 C9A C1 -54.96(13) . . . . ?
C14 C9 C9A C1 66.60(12) . . . . ?
C8A C9 C9A C4A 3.12(10) . . . . ?
C10 C9 C9A C4A 124.93(8) . . . . ?
C14 C9 C9A C4A -113.51(9) . . . . ?
C9A C9 C10 C11 -55.56(11) . . . . ?
C8A C9 C10 C11 58.29(12) . . . . ?
C14 C9 C10 C11 -178.49(9) . . . . ?
C9 C10 C11 C12 173.90(10) . . . . ?
C10 C11 C12 C13 178.56(15) . . . . ?
C9A C9 C14 C15 63.47(10) . . . . ?
C8A C9 C14 C15 -47.47(11) . . . . ?
C10 C9 C14 C15 -173.16(8) . . . . ?
C9 C14 C15 C16 -179.93(8) . . . . ?
C14 C15 C16 C17 -178.12(9) . . . . ?
C24 N1 C18 C23 -134.07(11) . . . . ?
C2 N1 C18 C23 40.14(15) . . . . ?
C24 N1 C18 C19 45.66(14) . . . . ?
C2 N1 C18 C19 -140.13(10) . . . . ?
C23 C18 C19 C20 0.21(15) . . . . ?
N1 C18 C19 C20 -179.52(9) . . . . ?
C18 C19 C20 C21 -0.52(16) . . . . ?
C19 C20 C21 C22 0.18(17) . . . . ?
C20 C21 C22 C23 0.46(18) . . . . ?
C21 C22 C23 C18 -0.76(18) . . . . ?
C19 C18 C23 C22 0.42(16) . . . . ?
N1 C18 C23 C22 -179.85(10) . . . . ?
C2 N1 C24 C29 -138.13(10) . . . . ?
C18 N1 C24 C29 36.17(14) . . . . ?
C2 N1 C24 C25 40.82(14) . . . . ?
C18 N1 C24 C25 -144.87(10) . . . . ?
C29 C24 C25 C26 2.64(16) . . . . ?
N1 C24 C25 C26 -176.33(10) . . . . ?
C24 C25 C26 C27 -1.35(18) . . . . ?
C25 C26 C27 C28 -0.81(18) . . . . ?
C26 C27 C28 C29 1.67(19) . . . . ?
C27 C28 C29 C24 -0.36(17) . . . . ?
C25 C24 C29 C28 -1.80(16) . . . . ?
N1 C24 C29 C28 177.17(10) . . . . ?
C6 C7 C30 C31 35.95(14) . . . . ?
C8 C7 C30 C31 -149.19(10) . . . . ?
C6 C7 C30 C35 -141.04(10) . . . . ?
C8 C7 C30 C35 33.83(13) . . . . ?
C35 C30 C31 C32 1.42(15) . . . . ?
C7 C30 C31 C32 -175.61(10) . . . . ?
C30 C31 C32 F1A -177.71(19) . . . . ?
C30 C31 C32 C33 -0.49(17) . . . . ?
F1A C32 C33 C34 176.52(19) . . . . ?
C31 C32 C33 C34 -0.75(17) . . . . ?
C32 C33 C34 F1 -178.95(11) . . . . ?
C32 C33 C34 C35 1.05(17) . . . . ?
F1 C34 C35 C30 179.89(10) . . . . ?
C33 C34 C35 C30 -0.12(16) . . . . ?
C31 C30 C35 C34 -1.12(15) . . . . ?
C7 C30 C35 C34 175.98(9) . . . . ?
 
_refine_diff_density_max    0.569
_refine_diff_density_min   -0.273
_refine_diff_density_rms    0.061

_shelx_res_file
;
TITL IF23_Rams5_meta-F_6a_100K_formaII in P-1
    shelx.res
    created by SHELXL-2019/3 at 13:08:31 on 06-May-2024
REM P-1 (#2 in standard setting)
CELL 0.71073   9.259791  12.665162  14.389474  72.6997  89.7256  71.3241
ZERR    2.00   0.000217   0.000373   0.000401   0.0025   0.0021   0.0024
LATT   1
SFAC  C    H    N    F
UNIT  78 76 2 2
MERG   2
FMAP   2
PLAN    10
ACTA
BOND   $H
CONF
htab
size 0.08 0.19 0.45
L.S.  40
TEMP  -173.00
WGHT    0.076500    0.277100
FVAR       5.46208   0.72489
PART  1
F1    4    0.133877    0.960042    0.154440    21.00000    0.02486    0.03606 =
         0.03568   -0.01447   -0.01009   -0.00427
PART  2
F1A   4    0.547010    1.074774    0.056236   -21.00000    0.05589    0.03842 =
         0.01826   -0.00014    0.00566   -0.02804
PART  0
N1    3    0.756622    0.511246    0.991813    11.00000    0.03148    0.01408 =
         0.01465   -0.00439    0.00226   -0.00568
C1    1    0.647677    0.567073    0.823219    11.00000    0.02066    0.01590 =
         0.01657   -0.00467    0.00263   -0.00817
AFIX  43
H1    2    0.606276    0.505013    0.840701    11.00000   -1.20000
AFIX   0
C2    1    0.726407    0.588764    0.894573    11.00000    0.02021    0.01506 =
         0.01569   -0.00427    0.00171   -0.00505
C3    1    0.779410    0.684697    0.868983    11.00000    0.01967    0.01740 =
         0.01728   -0.00635    0.00064   -0.00646
AFIX  43
H3    2    0.828068    0.701445    0.918171    11.00000   -1.20000
AFIX   0
C4    1    0.761336    0.755670    0.772047    11.00000    0.01787    0.01545 =
         0.01801   -0.00606    0.00163   -0.00681
AFIX  43
H4    2    0.796898    0.820829    0.755082    11.00000   -1.20000
AFIX   0
C4A   1    0.690685    0.730192    0.700311    11.00000    0.01553    0.01416 =
         0.01635   -0.00509    0.00226   -0.00578
C4B   1    0.660568    0.784607    0.593934    11.00000    0.01442    0.01471 =
         0.01647   -0.00501    0.00245   -0.00656
C5    1    0.690454    0.881062    0.531369    11.00000    0.01731    0.01573 =
         0.01813   -0.00472    0.00265   -0.00788
AFIX  43
H5    2    0.746173    0.920133    0.555740    11.00000   -1.20000
AFIX   0
C6    1    0.637649    0.919408    0.432761    11.00000    0.01816    0.01533 =
         0.01836   -0.00376    0.00313   -0.00798
AFIX  43
H2    2    0.657597    0.985345    0.389971    11.00000   -1.20000
AFIX   0
C7    1    0.555536    0.862868    0.395041    11.00000    0.01686    0.01508 =
         0.01629   -0.00479    0.00222   -0.00572
C8    1    0.531297    0.762759    0.458145    11.00000    0.01844    0.01553 =
         0.01689   -0.00474    0.00162   -0.00815
AFIX  43
H8    2    0.479805    0.721350    0.433367    11.00000   -1.20000
AFIX   0
C8A   1    0.582765    0.724791    0.556512    11.00000    0.01557    0.01440 =
         0.01629   -0.00458    0.00251   -0.00682
C9    1    0.552089    0.628580    0.638363    11.00000    0.01758    0.01484 =
         0.01586   -0.00442    0.00208   -0.00835
C9A   1    0.631049    0.637369    0.726841    11.00000    0.01608    0.01460 =
         0.01555   -0.00452    0.00193   -0.00645
C10   1    0.617790    0.505286    0.627259    11.00000    0.02059    0.01570 =
         0.02110   -0.00666    0.00157   -0.00829
AFIX  23
H10A  2    0.592136    0.449022    0.683347    11.00000   -1.20000
H10B  2    0.565915    0.505555    0.567148    11.00000   -1.20000
AFIX   0
C11   1    0.790000    0.461005    0.621861    11.00000    0.02276    0.02220 =
         0.04062   -0.01608    0.00820   -0.01008
AFIX  23
H11A  2    0.815560    0.511225    0.561538    11.00000   -1.20000
H11B  2    0.842881    0.467573    0.678457    11.00000   -1.20000
AFIX   0
C12   1    0.848180    0.334250    0.621882    11.00000    0.02548    0.02713 =
         0.05345   -0.02308   -0.00152   -0.00484
AFIX  23
H12A  2    0.823916    0.284405    0.682945    11.00000   -1.20000
H12B  2    0.792353    0.327858    0.566410    11.00000   -1.20000
AFIX   0
C13   1    1.018227    0.287082    0.614067    11.00000    0.02910    0.05181 =
         0.13696   -0.06239    0.01534   -0.00702
AFIX 137
H13A  2    1.043367    0.334586    0.553061    11.00000   -1.50000
H13B  2    1.046641    0.205519    0.614279    11.00000   -1.50000
H13C  2    1.074921    0.290559    0.669794    11.00000   -1.50000
AFIX   0
C14   1    0.376822    0.658078    0.645490    11.00000    0.01800    0.01801 =
         0.02081   -0.00532    0.00300   -0.00968
AFIX  23
H14A  2    0.331190    0.644345    0.589966    11.00000   -1.20000
H14B  2    0.360321    0.603293    0.706514    11.00000   -1.20000
AFIX   0
C15   1    0.292274    0.783384    0.644746    11.00000    0.01770    0.01942 =
         0.02301   -0.00671    0.00406   -0.00845
AFIX  23
H15A  2    0.308206    0.838385    0.583657    11.00000   -1.20000
H15B  2    0.337558    0.797341    0.700271    11.00000   -1.20000
AFIX   0
C16   1    0.120431    0.810551    0.651931    11.00000    0.01820    0.02269 =
         0.03026   -0.00799    0.00410   -0.00871
AFIX  23
H16A  2    0.074756    0.794819    0.597577    11.00000   -1.20000
H16B  2    0.103578    0.758028    0.714187    11.00000   -1.20000
AFIX   0
C17   1    0.040577    0.937665    0.647520    11.00000    0.01976    0.02530 =
         0.03194   -0.01014    0.00309   -0.00715
AFIX 137
H17A  2    0.057307    0.989928    0.586062    11.00000   -1.50000
H17B  2    0.082579    0.952660    0.702808    11.00000   -1.50000
H17C  2   -0.069536    0.952193    0.650850    11.00000   -1.50000
AFIX   0
C18   1    0.738191    0.555551    1.072387    11.00000    0.02083    0.01606 =
         0.01685   -0.00576    0.00241   -0.00688
C19   1    0.843424    0.499574    1.155559    11.00000    0.01879    0.01938 =
         0.02015   -0.00552    0.00174   -0.00825
AFIX  43
H19   2    0.928183    0.431909    1.158123    11.00000   -1.20000
AFIX   0
C20   1    0.824216    0.542859    1.234729    11.00000    0.02570    0.02587 =
         0.01861   -0.00636   -0.00017   -0.01359
AFIX  43
H20   2    0.895700    0.504049    1.291367    11.00000   -1.20000
AFIX   0
C21   1    0.701512    0.642276    1.231731    11.00000    0.03628    0.02792 =
         0.02244   -0.01369    0.00600   -0.01493
AFIX  43
H21   2    0.688934    0.671700    1.285838    11.00000   -1.20000
AFIX   0
C22   1    0.597423    0.698139    1.148640    11.00000    0.03067    0.02346 =
         0.02795   -0.01309    0.00504   -0.00443
AFIX  43
H22   2    0.513662    0.766495    1.145885    11.00000   -1.20000
AFIX   0
C23   1    0.614573    0.655021    1.069430    11.00000    0.02460    0.02037 =
         0.02188   -0.00772   -0.00062   -0.00234
AFIX  43
H23   2    0.542024    0.693367    1.013297    11.00000   -1.20000
AFIX   0
C24   1    0.791908    0.389506    1.007231    11.00000    0.02101    0.01453 =
         0.01729   -0.00452   -0.00052   -0.00550
C25   1    0.887815    0.335813    0.947036    11.00000    0.02507    0.01931 =
         0.02394   -0.00850    0.00320   -0.00632
AFIX  43
H25   2    0.933957    0.379963    0.898393    11.00000   -1.20000
AFIX   0
C26   1    0.915630    0.217886    0.958366    11.00000    0.03227    0.02011 =
         0.03285   -0.01313   -0.00085   -0.00277
AFIX  43
H26   2    0.979075    0.182275    0.916382    11.00000   -1.20000
AFIX   0
C27   1    0.851415    0.151595    1.030600    11.00000    0.04288    0.01668 =
         0.03114   -0.00613   -0.00787   -0.00897
AFIX  43
H27   2    0.869515    0.071286    1.037660    11.00000   -1.20000
AFIX   0
C28   1    0.760702    0.204218    1.092130    11.00000    0.04245    0.02348 =
         0.02321   -0.00308   -0.00314   -0.01881
AFIX  43
H28   2    0.718730    0.158894    1.142743    11.00000   -1.20000
AFIX   0
C29   1    0.730233    0.322394    1.080852    11.00000    0.02821    0.02182 =
         0.01936   -0.00597    0.00176   -0.01223
AFIX  43
H29   2    0.667334    0.357408    1.123359    11.00000   -1.20000
AFIX   0
C30   1    0.485170    0.914439    0.292395    11.00000    0.02143    0.01424 =
         0.01745   -0.00513    0.00085   -0.00513
C31   1    0.555547    0.972430    0.217348    11.00000    0.02777    0.02094 =
         0.01835   -0.00481    0.00222   -0.00947
AFIX  43
H31   2    0.654607    0.974798    0.230792    11.00000   -1.20000
AFIX   0
C32   1    0.481339    1.026509    0.123364    11.00000    0.04196    0.02239 =
         0.01818   -0.00493    0.00248   -0.01072
PART 1
AFIX  43
H32   2    0.530485    1.066000    0.073425    21.00000   -1.20000
AFIX   0
PART 0
C33   1    0.337264    1.024290    0.100606    11.00000    0.03897    0.02060 =
         0.01983   -0.00597   -0.00594   -0.00378
AFIX  43
H33   2    0.286471    1.062227    0.036336    11.00000   -1.20000
AFIX   0
C34   1    0.270587    0.965045    0.174645    11.00000    0.02696    0.02050 =
         0.02531   -0.00924   -0.00668   -0.00220
PART 2
AFIX  43
H34   2    0.172609    0.961442    0.160179   -21.00000   -1.20000
AFIX   0
PART 0
C35   1    0.340639    0.910453    0.269428    11.00000    0.02241    0.01779 =
         0.02057   -0.00684   -0.00056   -0.00511
AFIX  43
H35   2    0.290850    0.870507    0.318600    11.00000   -1.20000
AFIX   0
HKLF 4


REM  IF23_Rams5_meta-F_6a_100K_formaII in P-1
REM wR2 = 0.1648, GooF = S = 1.035, Restrained GooF = 1.035 for all data
REM R1 = 0.0551 for 9700 Fo > 4sig(Fo) and 0.0829 for all 13469 data
REM 382 parameters refined using 0 restraints

END

WGHT      0.0765      0.2773

REM No hydrogen bonds found for HTAB generation

REM Highest difference peak  0.569,  deepest hole -0.273,  1-sigma level  0.061
Q1    1   0.6783  0.6050  1.0717  11.00000  0.05    0.57
Q2    1   0.6883  0.5782  0.8626  11.00000  0.05    0.53
Q3    1   0.7334  0.7442  0.7322  11.00000  0.05    0.53
Q4    1   0.5311  0.7544  0.5095  11.00000  0.05    0.51
Q5    1   0.5767  0.6349  0.6801  11.00000  0.05    0.51
Q6    1   0.7616  0.5940  1.2297  11.00000  0.05    0.50
Q7    1   0.6619  0.5874  0.7730  11.00000  0.05    0.49
Q8    1   0.6488  0.9060  0.4813  11.00000  0.05    0.48
Q9    1   0.8361  0.5289  1.1901  11.00000  0.05    0.48
Q10   1   0.7972  0.5105  1.1120  11.00000  0.05    0.47
;
_shelx_res_checksum   81903

_shelx_hkl_file
;
   0   0  -3 59755.7 492.416   1
   0   0  -4 132644. 835.780   1
   0   0  -5 10134.3 260.355   1
   0   0   5 9462.12 184.390   3
   0   0  -6 6860.56 237.371   1
   0   0   6 6418.50 166.621   3
   0   0  -7 68.2897 36.8666   1
   0   0   7 20.5668 16.8529   3
   0   0  -8 7218.61 281.688   1
   0   0   8 6797.50 200.293   3
   0   0  -9 316.579 76.4756   1
   0   0   9 292.959 47.0278   3
   0   0 -10 7356.91 320.583   1
   0   0  10 7474.36 235.984   3
   0   0 -11 8608.93 368.047   1
   0   0  11 8331.40 253.207   3
   0   0 -12 903.187 131.619   1
   0   0  12 764.772 82.3747   3
   0   0 -13 6541.36 354.652   1
   0   0 -13 6295.01 248.464   2
   0   0  13 6182.69 228.008   3
   0   0 -14 6513.65 368.447   1
   0   0 -14 6215.78 255.886   2
   0   0  14 6005.40 232.888   3
   0   0 -15 2493.78 243.003   1
   0   0 -15 2479.39 170.921   2
   0   0 -16 1346.05 195.053   1
   0   0 -16 1056.29 115.292   2
   0   0 -17 5287.66 381.787   1
   0   0 -18 720.687 155.099   1
   0   0 -19-105.384 97.9365   1
   0   0 -20 58.7715 82.1674   1
   0   0 -21 250.864 117.321   1
   0   0 -22 1207.81 230.330   1
   0   1 -21 466.375 130.864   1
   0   1 -20 178.846 94.0939   1
   0   1 -19 1506.24 236.212   1
   0   1 -18 451.391 129.783   1
   0   1 -17-38.7949 99.2791   1
   0   1 -16 9485.70 490.981   1
   0   1 -15 3498.43 287.933   1
   0   1 -15 3729.41 198.725   2
   0   1 -14 1331.02 170.044   1
   0   1 -14 1546.97 126.729   2
   0  -1  14 1496.25 126.896   3
   0   1 -13 4217.69 291.788   1
   0   1 -13 4863.01 205.742   2
   0  -1  13 4874.37 226.614   3
   0   1 -12 4220.24 278.944   1
   0   1 -12 4515.22 190.878   2
   0  -1  12 4354.79 207.672   3
   0   1 -11 1343.77 152.198   1
   0  -1  11 1518.61 119.557   3
   0   1 -10 424.086 79.5112   1
   0  -1  10 472.950 67.4010   3
   0   1  -9 875.212 111.017   1
   0  -1   9 746.694 78.2329   3
   0   1  -8 44327.3 722.720   1
   0   1  -7 1066.19 107.979   1
   0   1  -6 7951.07 265.890   1
   0   1  -5 45328.1 577.791   1
   0   1  -5 45989.7 652.794   4
   0   1  -4 18644.3 338.699   1
   0   1  -4 18193.7 375.991   4
   0   1  -3 12856.5 253.413   1
   0   1  -3 12670.1 278.385   4
   0   1  -2 15583.5 240.163   1
   0   1  -2 15642.2 263.275   4
   0   1   2 18.2842 7.06508   3
   0  -1  -3 46028.9 388.852   1
   0  -1  -3 48156.0 285.646   3
   0   1   3 44627.5 277.665   3
   0  -1  -4 12088.7 237.530   1
   0   1   4 11889.6 166.597   3
   0  -1  -4 12941.8 172.088   3
   0  -1  -5 258.346 43.3221   1
   0   1   5 307.577 32.0224   3
   0  -1  -6 1775.55 115.343   1
   0   1   6 1760.91 80.4887   3
   0  -1  -7 8842.44 276.813   1
   0   1   7 8268.67 185.182   3
   0  -1  -8 828.312 91.3467   1
   0   1   8 838.464 65.0069   3
   0  -1  -9-56.4003 58.6972   1
   0   1   9-11.3576 20.5576   3
   0  -1 -10 1253.59 132.775   1
   0   1  10 1141.20 84.8890   3
   0  -1 -11 5997.31 297.019   1
   0   1  11 5768.29 195.247   3
   0  -1 -12 25287.5 641.522   1
   0   1  12 25433.4 424.363   3
   0  -1 -13 12412.0 469.008   1
   0  -1 -13 12146.5 359.949   2
   0   1  13 12141.7 301.999   3
   0  -1 -14 2000.53 204.946   1
   0  -1 -14 2214.41 161.414   2
   0   1  14 2194.38 129.147   3
   0  -1 -15 3475.47 280.413   1
   0  -1 -15 3585.25 211.861   2
   0  -1 -16 1433.31 192.921   1
   0  -1 -16 1409.87 141.687   2
   0  -1 -17 1015.34 173.656   1
   0  -1 -17 1070.38 126.681   2
   0  -1 -18 1064.58 181.834   1
   0  -1 -18 1004.61 128.713   2
   0  -1 -19 355.255 126.767   1
   0  -1 -20-43.2417 79.1717   1
   0  -1 -21-221.881 115.108   1
   0  -1 -22 247.289 119.200   1
   0   2 -21-112.551 104.087   1
   0   2 -20 895.808 184.613   1
   0   2 -19 757.664 169.132   1
   0   2 -18 2718.29 295.062   1
   0   2 -17-215.163 137.164   1
   0   2 -16 600.226 138.780   1
   0   2 -15 649.245 135.136   1
   0   2 -14-9.93570 76.0611   1
   0   2 -14 43.7466 26.5202   2
   0  -2  14 25.1621 35.0029   3
   0   2 -13 508.976 119.524   1
   0   2 -13 618.575 71.7968   2
   0  -2  13 644.121 91.4148   3
   0   2 -12 3263.66 257.682   1
   0   2 -12 3176.72 150.904   2
   0  -2  12 3434.63 201.174   3
   0   2 -11 123.442 69.7066   1
   0   2 -11 192.729 41.8307   2
   0  -2  11 93.1898 39.1693   3
   0   2 -10 5372.10 296.808   1
   0   2  -9 591.035 97.9738   1
   0   2  -8 844.193 109.091   1
   0   2  -7 6277.13 300.478   4
   0   2  -7 6019.15 261.317   1
   0   2  -6 75600.7 963.248   4
   0   2  -6 73780.8 850.037   1
   0   2  -5 36975.8 631.333   4
   0   2  -5 35965.8 553.865   1
   0   2  -4 5258.32 221.745   4
   0   2  -4 5214.00 195.887   1
   0   2  -3 73.0052 12.6167   2
   0   2  -3 44.4946 34.4828   4
   0   2  -3 63.2265 29.6705   1
   0   2  -2 16935.7 323.926   4
   0   2  -2 17798.0 309.889   1
   0   2  -1 25952.9 354.407   4
   0  -2   0 1121.79 39.8997   2
   0   2   0 1025.00 62.2675   4
   0   2   1 125522. 621.190   4
   0  -2  -2 35219.5 310.093   1
   0   2   2 37275.9 295.495   3
   0  -2  -3 126220. 659.474   1
   0   2   3 130313. 546.287   3
   0  -2  -4 9549.65 209.350   1
   0  -2  -4 10443.2 166.675   3
   0   2   4 9733.44 155.334   3
   0  -2  -5 746.546 67.2336   1
   0   2   5 638.005 43.4534   3
   0  -2  -5 729.616 47.3932   3
   0  -2  -6 3036.72 146.682   1
   0  -2  -6 3492.21 112.575   3
   0   2   6 3019.21 98.9445   3
   0  -2  -7 859.278 87.0189   1
   0  -2  -7 994.767 62.4991   3
   0   2   7 899.434 57.8533   3
   0  -2  -8 41334.7 626.681   1
   0   2   8 41938.6 416.468   3
   0  -2  -9 4951.56 235.565   1
   0   2   9 4764.78 148.988   3
   0  -2 -10 352.382 73.1621   1
   0   2  10 377.587 47.5210   3
   0  -2 -11 7744.08 331.288   1
   0   2  11 7105.27 200.160   3
   0  -2 -12 26957.2 649.956   1
   0   2  12 24657.7 383.371   3
   0  -2 -13 364.877 99.9085   1
   0   2  13 258.470 52.2625   3
   0  -2 -14-26.3301 77.2227   1
   0  -2 -14 34.0065 36.2042   2
   0   2  14-44.4017 31.7243   3
   0  -2 -15 66.1976 60.0103   1
   0  -2 -15 62.3209 46.3550   2
   0  -2 -16 1987.57 221.334   1
   0  -2 -16 2050.19 175.449   2
   0  -2 -17-1.50486 60.5933   1
   0  -2 -17-3.92380 43.6270   2
   0  -2 -18 1260.75 195.088   1
   0  -2 -18 1112.15 140.667   2
   0  -2 -19 4795.94 387.709   1
   0  -2 -19 4642.27 293.273   2
   0  -2 -20 1513.52 229.887   1
   0  -2 -21 589.475 154.947   1
   0  -2 -22 3400.87 363.235   1
   0   3 -20 874.168 188.551   1
   0   3 -19 346.480 120.752   1
   0   3 -18-67.2462 63.7154   1
   0   3 -17-159.219 116.771   1
   0   3 -16 978.685 171.810   1
   0   3 -15 1346.20 194.007   1
   0   3 -14 410.266 113.590   1
   0  -3  14 362.627 76.7985   3
   0   3 -13 142.838 69.8011   1
   0  -3  13 101.703 46.4713   3
   0   3 -12 1036.92 155.202   1
   0   3 -12 969.475 80.1355   2
   0  -3  12 1075.45 123.541   3
   0   3 -11 1755.41 100.157   2
   0   3 -11 1798.07 189.236   1
   0   3 -10 2185.78 101.743   2
   0   3 -10 2199.18 197.533   1
   0   3  -9 13915.7 463.319   1
   0   3  -8 987.330 72.3747   2
   0   3  -8 1162.16 157.705   4
   0   3  -8 963.912 123.331   1
   0   3  -7 5762.23 160.607   2
   0   3  -7 6441.26 324.144   4
   0   3  -7 6289.26 280.434   1
   0   3  -6 3030.88 103.886   2
   0   3  -6 3186.16 217.797   4
   0   3  -6 3162.33 189.459   1
   0   3  -5 42148.9 341.891   2
   0   3  -5 44592.2 739.212   4
   0   3  -5 44377.2 654.070   1
   0   3  -4 4119.86 86.7786   2
   0   3  -4 3866.02 209.405   4
   0   3  -4 4161.39 193.438   1
   0   3  -3 703.230 85.7623   4
   0   3  -3 727.784 79.8795   1
   0   3  -2 381.823 56.7806   4
   0   3  -2 498.694 64.4152   1
   0  -3   1 3191.73 78.3170   2
   0   3  -1 3233.76 148.087   4
   0  -3   0 48256.8 325.003   2
   0   3   0 50401.9 535.324   4
   0  -3  -1 167529. 667.816   2
   0   3   1 165983. 906.741   4
   0   3   2 76614.4 518.744   1
   0   3   2 75189.7 590.498   4
   0   3   3 130649. 728.450   1
   0  -3  -3 125653. 730.894   1
   0   3   3 128175. 679.942   3
   0  -3  -4 31069.6 391.901   1
   0   3   4 31565.9 389.329   1
   0  -3  -4 31736.8 339.177   3
   0   3   4 31492.8 337.669   3
   0  -3  -5 2413.31 119.562   1
   0   3   5 2327.45 92.2996   3
   0  -3  -5 2722.74 101.452   3
   0  -3  -6 7328.92 224.895   1
   0   3   6 7450.68 167.157   3
   0  -3  -6 8265.92 187.238   3
   0  -3  -7 23456.1 433.043   1
   0   3   7 22832.0 300.463   3
   0  -3  -7 23553.9 319.620   3
   0  -3  -8 15.7584 12.9804   3
   0   3   8-5.81833 18.5864   3
   0  -3  -9 16028.2 412.681   1
   0  -3  -9 16380.4 290.390   3
   0   3   9 15751.2 267.550   3
   0  -3 -10 337.827 71.8757   1
   0   3  10 310.861 41.3902   3
   0  -3 -11 5192.03 266.968   1
   0   3  11 4853.02 159.710   3
   0  -3 -12 12756.2 442.781   1
   0   3  12 11830.7 254.416   3
   0  -3 -13 3540.86 246.728   1
   0   3  13 3547.05 140.922   3
   0  -3 -14 15434.3 540.516   1
   0  -3 -14 14735.0 441.032   2
   0   3  14 14758.2 287.784   3
   0  -3 -15 1919.48 209.743   1
   0  -3 -15 2079.03 173.093   2
   0  -3 -16 754.891 134.405   1
   0  -3 -16 686.349 105.785   2
   0  -3 -17 513.956 117.758   1
   0  -3 -17 416.521 87.6686   2
   0  -3 -18 1267.20 202.495   1
   0  -3 -18 1083.69 137.114   2
   0  -3 -19 709.584 167.103   1
   0  -3 -19 486.666 103.040   2
   0  -3 -20 4441.89 382.368   1
   0  -3 -20 3841.64 283.958   2
   0  -3 -21 81.3269 85.6597   1
   0  -3 -22 788.843 190.600   1
   0   4 -20 123.273 92.2256   1
   0   4 -19 166.196 97.2032   1
   0   4 -18 943.407 190.562   1
   0   4 -17 435.408 135.786   1
   0   4 -16 767.262 156.645   1
   0   4 -15 5029.68 372.280   1
   0   4 -14 213.860 101.474   1
   0  -4  14 153.201 63.1588   3
   0   4 -13 256.775 95.0764   1
   0  -4  13 360.985 78.6680   3
   0   4 -12 813.945 146.787   1
   0   4 -11 154.977 66.5248   1
   0   4 -10 42.6278 17.4636   2
   0   4 -10 53.4911 66.5023   1
   0   4  -9 5234.68 121.312   2
   0   4  -9 4473.01 143.677   2
   0   4  -9 5846.22 365.056   4
   0   4  -9 5720.67 310.358   1
   0   4  -8 8010.79 173.232   2
   0   4  -8 8591.08 137.731   2
   0   4  -8 10085.5 448.824   4
   0   4  -8 9268.45 376.251   1
   0   4  -7-3.86355 11.9817   2
   0   4  -7-49.1550 55.8261   4
   0   4  -7-27.4822 57.2419   1
   0   4  -6 599.934 36.7212   2
   0   4  -6 758.156 111.501   4
   0   4  -6 877.513 112.563   1
   0   4  -5 13393.5 437.854   4
   0   4  -5 13130.5 382.341   1
   0   4  -4 1265.26 124.074   4
   0   4  -4 1311.85 117.135   1
   0   4  -3 8574.90 309.708   4
   0   4  -3 8626.40 284.669   1
   0  -4   2 3134.57 84.4049   2
   0   4  -2 3153.73 178.188   4
   0  -4   1 26236.8 265.905   2
   0   4  -1 27000.3 484.371   4
   0  -4   0 27980.6 289.276   2
   0   4   0 28663.6 474.923   4
   0  -4  -1 41202.9 376.462   2
   0   4   1 41982.7 534.178   4
   0  -4  -2 3739.83 126.511   2
   0   4   2 3707.04 156.837   4
   0   4   3 49366.3 492.455   1
   0   4   3 47619.5 549.034   4
   0  -4  -4 86400.5 706.889   1
   0   4   4 90429.8 661.262   3
   0  -4  -5 833.287 73.3750   1
   0   4   5 994.432 70.8454   3
   0  -4  -6 13665.6 320.479   1
   0   4   6 13942.5 259.297   3
   0  -4  -7 10621.3 296.975   1
   0   4   7 10856.7 229.100   3
   0  -4  -8 17461.1 408.188   1
   0   4   8 17340.0 292.244   3
   0  -4  -9 1347.76 124.274   1
   0   4   9 1418.66 84.7217   3
   0  -4 -10 437.679 78.1895   1
   0   4  10 419.341 49.6157   3
   0  -4 -11 2662.11 195.627   1
   0   4  11 2321.37 113.972   3
   0  -4 -12 552.038 98.2356   1
   0   4  12 510.442 54.2550   3
   0  -4 -13 14009.0 488.624   1
   0   4  13 12985.1 271.158   3
   0  -4 -14 373.739 91.2693   1
   0  -4 -14 481.204 96.4464   2
   0   4  14 375.785 46.6538   3
   0  -4 -15 404.783 106.756   1
   0  -4 -15 355.951 83.4100   2
   0  -4 -16 1118.53 167.412   1
   0  -4 -16 1044.43 135.506   2
   0  -4 -17 2689.85 264.328   1
   0  -4 -17 2689.20 221.667   2
   0  -4 -18 238.909 90.2170   1
   0  -4 -18 329.677 89.1784   2
   0  -4 -19 258.766 103.022   1
   0  -4 -19 224.042 79.3657   2
   0  -4 -20 1962.96 260.362   1
   0  -4 -20 1620.67 193.567   2
   0  -4 -21 102.907 80.9656   1
   0  -4 -21 119.689 55.2243   2
   0  -4 -22 869.319 192.780   1
   0  -4 -23 303.173 117.840   1
   0   5 -19 338.573 142.119   1
   0   5 -18 450.711 137.533   1
   0   5 -17 311.289 119.036   1
   0   5 -16 4301.76 363.365   1
   0   5 -15 3375.17 315.127   1
   0   5 -14 2668.77 273.279   1
   0  -5  14 2737.36 225.948   3
   0   5 -13 1662.75 208.096   1
   0   5 -12-67.5999 64.6444   1
   0   5 -11 618.748 129.113   1
   0   5 -10 6350.87 411.992   4
   0   5 -10 6150.72 349.136   1
   0   5  -9-0.17502 71.2081   4
   0   5  -9 50.8021 61.1652   1
   0   5  -8 138.022 69.8308   4
   0   5  -8 217.591 77.7845   1
   0   5  -7 23782.2 687.406   4
   0   5  -7 22469.2 582.747   1
   0   5  -6 59.6330 58.4443   4
   0   5  -6 65.7211 46.8514   1
   0   5  -5 31.7250 51.7703   4
   0   5  -5-6.22628 34.9769   1
   0   5  -4 137.779 59.2537   4
   0   5  -4 98.3711 40.0251   1
   0  -5   3 105.055 16.0341   2
   0   5  -3 128.577 47.4227   4
   0   5  -3 140.491 48.9867   1
   0  -5   2 757.736 48.4943   2
   0   5  -2 782.610 105.651   4
   0  -5   1 5888.06 145.544   2
   0   5  -1 6338.66 262.061   4
   0  -5   0 8714.41 184.065   2
   0   5   0 9104.83 298.961   4
   0  -5  -1 31153.9 368.329   2
   0   5   1 31809.9 525.091   4
   0  -5  -2 1652.09 90.3817   2
   0   5   2 1830.24 124.722   4
   0  -5  -3 7643.51 204.565   2
   0   5   3 7702.87 248.754   4
   0   5   4 9072.75 271.770   4
   0  -5  -5 48.6819 30.5145   1
   0   5   5 72.8735 31.9421   3
   0  -5  -6 3701.89 174.767   1
   0   5   6 3936.28 154.858   3
   0  -5  -7 4508.76 203.134   1
   0   5   7 4433.85 163.614   3
   0  -5  -8 3243.15 182.035   1
   0   5   8 3478.53 146.667   3
   0  -5  -9 38701.7 656.315   1
   0   5   9 38543.8 485.058   3
   0  -5 -10 83.6803 45.2380   1
   0   5  10 99.7621 31.8470   3
   0  -5 -11 505.582 89.7453   1
   0   5  11 458.680 55.5460   3
   0  -5 -12 6499.14 319.037   1
   0   5  12 6596.48 205.106   3
   0  -5 -13 9362.60 398.161   1
   0  -5 -13 9745.51 370.790   2
   0   5  13 8886.33 238.013   3
   0  -5 -14 2818.12 233.132   1
   0  -5 -14 2687.08 204.765   2
   0   5  14 2910.09 133.743   3
   0  -5 -15 798.821 118.968   2
   0  -5 -15 823.288 137.871   1
   0  -5 -16 111.700 54.5700   2
   0  -5 -16 88.3427 56.9035   1
   0  -5 -17 3349.71 252.077   2
   0  -5 -17 3261.70 291.630   1
   0  -5 -18 111.929 57.3841   2
   0  -5 -18-36.0711 71.5877   1
   0  -5 -19-15.2874 55.8098   2
   0  -5 -19 102.735 66.3380   1
   0  -5 -20 390.266 102.638   2
   0  -5 -20 182.713 96.6701   1
   0  -5 -21 5239.07 357.886   2
   0  -5 -21 5752.37 450.732   1
   0  -5 -22 958.160 169.355   2
   0  -5 -22 1360.79 234.376   1
   0  -5 -23 818.308 178.573   1
   0   6 -18 193.045 104.975   1
   0   6 -17 647.039 170.114   1
   0   6 -16 38.9180 68.4894   1
   0   6 -15 3976.54 353.072   1
   0   6 -14 61.0690 67.1594   1
   0   6 -13 632.735 136.229   1
   0   6 -12 1763.54 210.295   1
   0   6 -11 659.685 147.907   4
   0   6 -11 646.845 129.777   1
   0   6 -10 891.962 160.064   4
   0   6 -10 822.841 145.920   1
   0   6  -9 151.497 81.7490   4
   0   6  -9 258.839 90.2038   1
   0   6  -8 3422.85 295.984   4
   0   6  -8 2940.11 236.700   1
   0   6  -7 49139.5 1038.29   4
   0   6  -7 46154.0 872.599   1
   0   6  -6 6330.52 357.796   4
   0   6  -6 5836.25 298.043   1
   0   6  -5 1236.48 153.325   4
   0   6  -5 1228.58 135.188   1
   0   6  -4-32.8496 61.6509   4
   0   6  -4-30.9390 53.3305   1
   0  -6   3 14288.4 193.770   2
   0   6  -3 15984.4 495.964   4
   0   6  -3 15620.9 453.172   1
   0  -6   2 14258.1 232.950   2
   0   6  -2 14918.3 462.516   4
   0  -6   1 63301.0 528.495   2
   0   6  -1 67171.5 926.897   4
   0  -6   0 11497.2 235.043   2
   0   6   0 11691.4 377.787   4
   0  -6  -1 182.824 37.3931   2
   0   6   1-36.5296 51.1267   4
   0  -6  -2 81437.9 679.515   2
   0   6   2 83527.5 926.110   4
   0  -6  -3 3642.74 150.593   2
   0   6   3 3357.14 186.320   4
   0  -6  -4 124207. 928.413   2
   0   6   4 127774. 1119.54   4
   0  -6  -5 54547.2 648.914   2
   0   6   5 57590.0 752.152   4
   0  -6  -6 1633.51 122.190   1
   0  -6  -7 23707.8 483.107   1
   0   6   7 23425.7 414.921   3
   0  -6  -8 30112.7 566.787   1
   0   6   8 28421.5 453.895   3
   0  -6  -9 3175.15 196.577   1
   0   6   9 3213.74 153.736   3
   0  -6 -10 65.7817 47.3398   1
   0   6  10 17.8784 25.3693   3
   0  -6 -11 1578.00 158.563   1
   0   6  11 1534.24 106.882   3
   0  -6 -12 925.949 124.357   1
   0  -6 -12 1222.33 136.915   2
   0   6  12 1071.03 89.4310   3
   0  -6 -13 185.388 56.6520   1
   0  -6 -13 561.066 105.077   2
   0   6  13 427.261 57.9914   3
   0  -6 -14 4651.41 298.023   1
   0  -6 -14 4604.52 273.027   2
   0   6  14 4276.33 172.413   3
   0  -6 -15 268.215 78.9824   2
   0  -6 -15 239.100 81.5256   1
   0  -6 -16-24.4708 50.4568   2
   0  -6 -16 72.7634 63.7883   1
   0  -6 -17 928.910 140.631   2
   0  -6 -17 1085.54 168.558   1
   0  -6 -18 567.585 109.761   2
   0  -6 -18 403.855 107.236   1
   0  -6 -19 990.059 159.493   2
   0  -6 -19 1036.38 177.190   1
   0  -6 -20 640.300 133.483   2
   0  -6 -20 692.343 164.343   1
   0  -6 -21 429.811 112.219   2
   0  -6 -21 389.066 132.115   1
   0  -6 -22-54.4251 79.8044   2
   0  -6 -22 77.3767 97.2673   1
   0  -6 -23 1257.66 194.001   2
   0  -6 -23 1980.12 286.323   1
   0   7 -18 451.777 158.050   1
   0   7 -17 166.640 86.6833   1
   0   7 -16 1813.16 257.223   1
   0   7 -15 50.9028 63.1078   1
   0   7 -14 12133.5 608.337   1
   0   7 -13 502.446 129.091   1
   0   7 -12 2687.81 274.448   1
   0   7 -11 1416.26 229.269   4
   0   7 -11 1498.88 200.117   1
   0   7 -10 6138.05 441.912   4
   0   7 -10 5106.19 341.604   1
   0   7  -9 70.0077 93.4252   4
   0   7  -9 333.934 93.7322   1
   0   7  -8 1711.83 219.664   4
   0   7  -8 1611.41 187.652   1
   0   7  -7 288.996 105.742   4
   0   7  -7 47.5183 75.6941   1
   0   7  -6 5289.03 346.207   4
   0   7  -6 4802.03 286.150   1
   0   7  -5 3864.99 283.462   4
   0   7  -5 3293.58 227.329   1
   0   7  -4 4075.10 288.408   4
   0   7  -4 3865.60 248.869   1
   0  -7   3 8390.90 163.620   2
   0   7  -3 9388.13 412.025   4
   0   7  -3 9193.73 371.666   1
   0  -7   2 138.052 26.7909   2
   0   7  -2 220.040 76.4976   4
   0  -7   1 1285.81 84.0662   2
   0   7  -1 1273.28 146.603   4
   0  -7   0 40338.7 480.821   2
   0   7   0 41957.8 772.161   4
   0  -7  -1 12718.5 280.429   2
   0   7   1 13156.8 425.789   4
   0  -7  -2 676.744 69.6406   2
   0   7   2 613.431 85.1335   4
   0  -7  -3 65369.7 684.033   2
   0   7   3 68195.5 901.479   4
   0  -7  -4 13001.8 316.677   2
   0   7   4 13490.3 404.535   4
   0  -7  -5 87.4191 44.9779   2
   0   7   5 137.552 68.3133   4
   0  -7  -6 13605.9 356.034   2
   0   7   6 13957.3 409.040   4
   0  -7  -7 8025.33 285.789   2
   0   7   7 8205.18 322.222   4
   0  -7  -8 732.656 96.3664   1
   0  -7  -8 695.765 88.8652   2
   0  -7  -9 1024.96 120.192   1
   0  -7  -9 1153.54 123.563   2
   0  -7 -10 4070.20 236.046   1
   0  -7 -10 4400.11 238.967   2
   0   7  10 4583.95 198.942   3
   0  -7 -11 5051.77 279.139   1
   0  -7 -11 4963.52 263.890   2
   0   7  11 4782.19 202.956   3
   0  -7 -12 12443.3 452.286   1
   0  -7 -12 12411.1 425.793   2
   0   7  12 11882.1 319.573   3
   0  -7 -13 486.483 96.9681   1
   0  -7 -13 532.723 95.1038   2
   0   7  13 558.523 70.9024   3
   0  -7 -14 1337.32 156.499   2
   0  -7 -14 1265.41 160.157   1
   0  -7 -15 65.2147 47.4003   2
   0  -7 -15-99.4324 74.8275   1
   0  -7 -16 117.915 61.8888   2
   0  -7 -16 73.7250 67.6135   1
   0  -7 -17 2176.25 214.969   2
   0  -7 -17 2175.09 233.293   1
   0  -7 -18 79.4513 66.2379   2
   0  -7 -18 21.2093 67.8454   1
   0  -7 -19 22.2042 53.9653   2
   0  -7 -19-40.0090 88.9014   1
   0  -7 -20 92.4588 77.4739   2
   0  -7 -20 75.6320 78.1153   1
   0  -7 -21 19.5517 65.7674   2
   0  -7 -21-108.250 87.6634   1
   0  -7 -22-109.080 105.825   2
   0  -7 -22-147.709 120.294   1
   0  -7 -23 693.513 153.901   2
   0  -7 -23 812.765 199.921   1
   0   8 -17 55.7308 77.2420   1
   0   8 -16 883.505 188.333   1
   0   8 -15 2582.66 300.132   1
   0   8 -14-22.8706 77.6839   1
   0   8 -13 159.367 79.8073   1
   0   8 -12 468.537 139.053   4
   0   8 -12 408.811 117.466   1
   0   8 -11 2082.82 293.485   4
   0   8 -11 1587.18 212.798   1
   0   8 -10 3136.01 337.715   4
   0   8 -10 2658.51 257.444   1
   0   8  -9 438.741 133.253   4
   0   8  -9 235.269 81.6424   1
   0   8  -8 6085.62 421.352   4
   0   8  -8 5947.89 359.387   1
   0   8  -7 2675.56 275.863   4
   0   8  -7 2270.99 215.299   1
   0   8  -6 1511.69 202.229   4
   0   8  -6 1471.84 170.718   1
   0   8  -5 35936.3 905.949   4
   0   8  -5 33304.7 762.421   1
   0   8  -4 34693.0 865.445   4
   0   8  -4 32270.0 749.990   1
   0  -8   3 2370.24 92.0374   2
   0   8  -3 2894.71 251.101   4
   0   8  -3 2777.79 216.462   1
   0  -8   2 3040.19 125.772   2
   0   8  -2 3493.50 258.910   4
   0  -8   1 1661.99 101.947   2
   0   8  -1 1495.90 168.072   4
   0  -8   0-1.25721 28.4354   2
   0   8   0-29.6744 63.1388   4
   0  -8  -1 12500.1 303.164   2
   0   8   1 12905.6 457.609   4
   0  -8  -2 663.978 74.7054   2
   0   8   2 669.842 106.598   4
   0  -8  -3 262.056 51.8018   2
   0   8   3 303.130 73.7982   4
   0  -8  -4 960.344 95.5973   2
   0   8   4 632.227 89.6097   4
   0  -8  -5 12031.9 336.374   2
   0   8   5 13075.3 427.057   4
   0  -8  -6 10627.8 326.795   2
   0   8   6 11270.7 397.561   4
   0  -8  -7 1947.51 148.401   2
   0   8   7 2167.06 181.063   4
   0  -8  -8 6009.59 269.187   2
   0   8   8 6248.08 307.478   4
   0  -8  -9 4710.86 247.505   2
   0  -8 -10-33.5841 57.6747   2
   0  -8 -10 3.46956 45.9130   1
   0  -8 -11 1007.82 125.436   2
   0  -8 -11 1129.49 137.723   1
   0  -8 -12 6037.30 307.789   2
   0  -8 -12 6801.97 343.342   1
   0  -8 -13 11600.8 436.977   2
   0  -8 -13 11963.0 473.688   1
   0  -8 -14 3477.15 251.524   2
   0  -8 -14 2992.50 251.437   1
   0  -8 -15 8420.10 399.143   2
   0  -8 -15 8762.95 436.395   1
   0  -8 -16 91.9315 69.4088   2
   0  -8 -16 165.075 74.1898   1
   0  -8 -17 24.7129 51.3062   2
   0  -8 -17-11.3027 62.3386   1
   0  -8 -18 1000.65 163.208   2
   0  -8 -18 1071.91 174.925   1
   0  -8 -19 36.7677 69.4302   2
   0  -8 -19 15.6046 67.3273   1
   0  -8 -20 1280.74 187.569   2
   0  -8 -20 1493.56 227.776   1
   0  -8 -21 374.030 106.841   2
   0  -8 -21 430.281 134.647   1
   0  -8 -22 180.704 89.2255   2
   0  -8 -22 102.494 93.5715   1
   0  -8 -23-116.735 77.6185   2
   0  -8 -23 119.325 116.794   1
   0   9 -16 731.389 162.213   1
   0   9 -15 2490.27 302.468   1
   0   9 -14 613.897 150.586   1
   0   9 -13 1476.87 224.067   1
   0   9 -12 2156.78 308.896   4
   0   9 -12 1726.54 226.867   1
   0   9 -11 6.88935 86.7950   4
   0   9 -11 15.1571 58.6711   1
   0   9 -10 138.259 100.450   4
   0   9 -10 26.9701 54.7728   1
   0   9  -9 31.1468 89.1124   4
   0   9  -9 34.3554 62.2448   1
   0   9  -8 681.596 162.251   4
   0   9  -8 506.480 106.955   1
   0   9  -7 8608.02 512.277   4
   0   9  -7 7693.77 408.155   1
   0   9  -6 28586.6 894.022   4
   0   9  -6 25469.3 713.258   1
   0   9  -5 56.2595 72.5877   4
   0   9  -5 58.4763 55.7933   1
   0   9  -4 868.177 176.600   4
   0   9  -4 659.086 126.903   1
   0  -9   3 4035.67 125.175   2
   0   9  -3 4938.71 341.301   4
   0   9  -3 4652.67 291.449   1
   0  -9   2 1542.18 98.3067   2
   0   9  -2 1680.93 196.944   4
   0   9  -2 1352.11 148.962   1
   0  -9   1 529.558 63.5134   2
   0   9  -1 487.323 93.0705   4
   0  -9   0 1809.34 120.710   2
   0   9   0 2084.15 203.177   4
   0  -9  -1 254.956 50.5027   2
   0   9   1 152.641 53.3365   4
   0  -9  -2 6497.65 240.031   2
   0   9   2 6717.03 343.722   4
   0  -9  -3 701.613 84.2653   2
   0   9   3 733.824 127.778   4
   0  -9  -4 5987.21 243.414   2
   0   9   4 5965.22 314.959   4
   0  -9  -5 9874.95 322.338   2
   0   9   5 10538.0 415.265   4
   0  -9  -6 1430.91 131.330   2
   0   9   6 1159.95 138.541   4
   0  -9  -7 23917.0 534.813   2
   0   9   7 24871.8 635.975   4
   0  -9  -8 15226.1 440.958   2
   0   9   8 15554.6 510.867   4
   0  -9  -9 8126.00 332.899   2
   0   9   9 7888.59 365.741   4
   0  -9 -10 1864.36 172.709   2
   0   9  10 1514.87 167.533   4
   0  -9 -11 5520.97 295.107   2
   0  -9 -11 5155.47 286.391   1
   0  -9 -12 8111.09 363.984   2
   0  -9 -12 7786.33 368.840   1
   0  -9 -13 1918.83 190.998   2
   0  -9 -13 1909.64 195.566   1
   0  -9 -14 759.737 124.740   2
   0  -9 -14 751.222 136.086   1
   0  -9 -15 445.317 111.232   2
   0  -9 -15 391.864 101.585   1
   0  -9 -16 216.202 83.6833   2
   0  -9 -16 171.145 80.3954   1
   0  -9 -17 57.4695 60.7835   2
   0  -9 -17 66.2638 59.4802   1
   0  -9 -18 512.588 117.092   2
   0  -9 -18 409.311 118.855   1
   0  -9 -19 1382.08 197.607   2
   0  -9 -19 1327.59 206.603   1
   0  -9 -20 2273.70 257.769   2
   0  -9 -20 1925.04 259.441   1
   0  -9 -21 30.6420 68.4101   2
   0  -9 -21 345.503 125.026   1
   0  -9 -22-226.057 120.267   2
   0  -9 -22 153.892 108.049   1
   0  -9 -23-276.148 116.432   2
   0  -9 -23-185.755 119.703   1
   0  10 -15 228.206 129.681   1
   0  10 -14 178.752 99.9787   1
   0  10 -13 281.410 103.304   1
   0  10 -12 761.671 196.497   4
   0  10 -12 630.240 150.750   1
   0  10 -11 1424.44 259.184   4
   0  10 -11 1041.38 178.163   1
   0  10 -10 2748.01 349.528   4
   0  10 -10 2749.55 275.605   1
   0  10  -9 6.63557 90.0843   4
   0  10  -9-41.8050 60.7039   1
   0  10  -8 105.576 80.7359   4
   0  10  -8-84.6545 77.6766   1
   0  10  -7 87.3078 98.7364   4
   0  10  -7 154.935 81.1373   1
   0  10  -6 1153.64 205.931   4
   0  10  -6 890.431 144.975   1
   0  10  -5 2373.60 269.200   4
   0  10  -5 2102.56 212.322   1
   0  10  -4 2763.29 282.981   4
   0  10  -4 2513.24 233.153   1
   0  10  -3 99.9043 76.7117   4
   0  10  -3 73.5676 55.4879   1
   0 -10   2 5525.58 190.116   2
   0  10  -2 6545.48 403.745   4
   0  10  -2 5932.89 340.365   1
   0 -10   1 151.670 37.3242   2
   0  10  -1 253.137 85.7017   4
   0 -10   0 514.691 67.4665   2
   0  10   0 459.401 98.9766   4
   0 -10  -1 18.9786 33.8136   2
   0  10   1 20.3276 67.7087   4
   0 -10  -2-17.1580 33.2675   2
   0  10   2 74.4463 61.6669   4
   0 -10  -3 3.47506 42.6830   2
   0  10   3-8.44271 58.7414   4
   0 -10  -4 410.804 71.9471   2
   0  10   4 438.163 105.466   4
   0 -10  -5-41.7008 43.3567   2
   0  10   5 48.4479 67.1068   4
   0 -10  -6 17384.8 464.599   2
   0  10   6 16757.1 558.802   4
   0 -10  -7 52765.9 834.118   2
   0  10   7 55111.9 1013.49   4
   0 -10  -8 11426.2 404.192   2
   0  10   8 11626.2 471.245   4
   0 -10  -9 4578.94 265.098   2
   0  10   9 4577.27 300.992   4
   0 -10 -10 1899.16 182.482   2
   0  10  10 1961.89 205.202   4
   0 -10 -11 290.151 78.7612   2
   0  10  11 141.413 69.7008   4
   0 -10 -12 112.972 78.0223   2
   0  10  12 121.464 75.7087   4
   0 -10 -13 7139.23 369.919   2
   0 -10 -14 1941.72 207.168   2
   0 -10 -14 1426.48 175.194   1
   0 -10 -15 71.4234 75.0569   2
   0 -10 -15-34.3645 76.1258   1
   0 -10 -16 281.887 102.617   2
   0 -10 -16 241.121 89.4098   1
   0 -10 -17 2449.39 244.792   2
   0 -10 -17 2654.13 277.434   1
   0 -10 -18 704.036 148.232   2
   0 -10 -18 499.641 138.342   1
   0 -10 -19 3958.77 339.572   2
   0 -10 -19 3812.11 353.964   1
   0 -10 -20 5923.52 418.318   2
   0 -10 -20 5872.00 450.159   1
   0 -10 -21 4810.20 384.425   2
   0 -10 -21 4559.17 409.062   1
   0 -10 -22-54.7169 74.5212   2
   0 -10 -22 61.5673 98.3227   1
   0 -10 -23 166.259 80.0211   2
   0 -10 -23 491.788 151.409   1
   0  11 -14 1081.63 211.231   1
   0  11 -13 271.865 117.398   1
   0  11 -12 58.4802 92.1796   4
   0  11 -12-64.6374 66.3926   1
   0  11 -11 986.948 222.282   4
   0  11 -11 766.559 160.849   1
   0  11 -10 853.241 215.010   4
   0  11 -10 622.637 134.618   1
   0  11  -9 106.925 110.623   4
   0  11  -9 42.6204 63.4209   1
   0  11  -8 4520.07 420.302   4
   0  11  -8 4137.92 332.700   1
   0  11  -7 711.842 180.762   4
   0  11  -7 626.095 133.631   1
   0  11  -6 9632.83 575.124   4
   0  11  -6 9004.17 461.036   1
   0  11  -5 168.172 114.413   4
   0  11  -5 55.5314 55.1541   1
   0  11  -4 12118.9 608.909   4
   0  11  -4 11110.1 498.202   1
   0  11  -3 22223.3 799.151   4
   0  11  -3 20538.6 669.842   1
   0  11  -2 9428.91 509.759   4
   0  11  -2 8832.98 440.244   1
   0 -11   1 5952.36 231.787   2
   0  11  -1 7054.58 435.865   4
   0 -11   0 1553.31 125.207   2
   0  11   0 1615.72 210.458   4
   0 -11  -1 4692.68 228.142   2
   0  11   1 4707.81 335.241   4
   0 -11  -2 3155.04 191.029   2
   0  11   2 3036.35 268.973   4
   0 -11  -3 1139.86 119.735   2
   0  11   3 905.261 146.011   4
   0 -11  -4 2292.85 171.682   2
   0  11   4 2312.54 221.115   4
   0 -11  -5 12964.1 409.413   2
   0  11   5 13324.8 530.493   4
   0 -11  -6 90.0510 45.1934   2
   0  11   6 81.6902 89.1127   4
   0 -11  -7 700.729 105.494   2
   0  11   7 582.791 124.232   4
   0 -11  -8 9.64802 51.4435   2
   0  11   8-41.7031 69.6907   4
   0 -11  -9 514.957 99.1179   2
   0  11   9 528.206 124.187   4
   0 -11 -10 179.744 66.6160   2
   0  11  10 137.574 79.7254   4
   0 -11 -11 176.251 78.1190   2
   0  11  11 196.171 91.0178   4
   0 -11 -12 479.075 109.497   2
   0  11  12 580.463 137.975   4
   0 -11 -13 338.058 108.386   2
   0  11  13 394.251 124.613   4
   0 -11 -14 4172.39 303.221   2
   0  11  14 4439.44 345.805   4
   0 -11 -15 571.427 123.469   2
   0 -11 -16 65.5971 60.8125   2
   0 -11 -17 864.883 157.995   2
   0 -11 -17 736.960 141.859   1
   0 -11 -18 369.169 98.4780   2
   0 -11 -18 332.649 93.4928   1
   0 -11 -19 1194.22 192.740   2
   0 -11 -19 1002.43 180.771   1
   0 -11 -20 2841.70 297.238   2
   0 -11 -20 2571.92 297.578   1
   0 -11 -21 60.6727 92.7666   2
   0 -11 -21 35.3603 67.1301   1
   0 -11 -22 1644.83 241.740   2
   0 -11 -22 1794.38 265.822   1
   0 -11 -23 59.0551 69.6883   1
   0  12 -13 57.8819 98.4688   1
   0  12 -12 248.646 145.641   4
   0  12 -12 296.107 101.419   1
   0  12 -11 93.5579 102.594   4
   0  12 -11 99.2439 75.7664   1
   0  12 -10 606.677 191.362   4
   0  12 -10 553.871 146.763   1
   0  12  -9 58.2284 95.6431   4
   0  12  -9 80.4628 71.1994   1
   0  12  -8 281.814 124.252   4
   0  12  -8 333.107 112.791   1
   0  12  -7 1757.16 263.477   4
   0  12  -7 1533.05 208.742   1
   0  12  -6 5688.95 467.842   4
   0  12  -6 5107.06 364.641   1
   0  12  -5 2000.80 281.547   4
   0  12  -5 2060.71 230.829   1
   0  12  -4 88.7882 95.1430   4
   0  12  -4 21.2795 61.7216   1
   0  12  -3 488.477 141.949   4
   0  12  -3 665.134 131.577   1
   0  12  -2 1222.60 211.751   4
   0  12  -2 1105.64 166.606   1
   0  12  -1 399.393 113.088   4
   0  12  -1 373.303 91.1774   1
   0 -12   0 4.94422 32.4262   2
   0  12   0-85.2435 106.935   4
   0 -12  -1 484.043 77.4162   2
   0  12   1 385.586 107.335   4
   0 -12  -2 3127.68 199.736   2
   0  12   2 3291.75 300.085   4
   0 -12  -3 34.3850 34.2662   2
   0  12   3 13.9665 75.4546   4
   0 -12  -4 5876.00 285.046   2
   0  12   4 6121.65 392.205   4
   0 -12  -5-49.1870 46.5062   2
   0  12   5-78.1856 107.001   4
   0 -12  -6 5086.66 279.430   2
   0  12   6 4874.91 345.305   4
   0 -12  -7 30.7601 46.5942   2
   0  12   7-11.0119 68.4967   4
   0 -12  -8 2123.00 191.534   2
   0  12   8 2596.61 258.886   4
   0 -12  -9 151.126 61.1546   2
   0  12   9 60.3277 71.1435   4
   0 -12 -10 648.626 115.019   2
   0  12  10 650.517 131.857   4
   0 -12 -11-42.6886 59.6592   2
   0  12  11-42.0847 81.2461   4
   0 -12 -12 3359.06 271.740   2
   0  12  12 3530.23 306.820   4
   0 -12 -13 137.848 88.7545   2
   0  12  13 87.3425 81.9598   4
   0 -12 -14 1956.34 221.805   2
   0  12  14 1734.18 238.030   4
   0 -12 -15 1345.58 187.539   2
   0  12  15 1450.44 220.778   4
   0 -12 -16 2627.32 264.467   2
   0  12  16 3017.29 310.114   4
   0 -12 -17 1536.36 209.357   2
   0  12  17 1503.33 230.466   4
   0 -12 -18 2763.85 286.581   2
   0  12  18 3216.51 336.959   4
   0 -12 -19 2559.92 283.747   2
   0 -12 -20-140.846 113.086   2
   0 -12 -21 23.3944 66.5515   2
   0  13 -12 1093.16 211.855   1
   0  13 -11 219.361 152.623   4
   0  13 -11-2.07770 88.4914   1
   0  13 -10 1069.47 250.476   4
   0  13 -10 811.219 167.567   1
   0  13  -9 216.911 125.521   4
   0  13  -9-12.2167 79.6705   1
   0  13  -8-204.532 100.040   4
   0  13  -8-109.758 87.1641   1
   0  13  -7 267.079 132.896   4
   0  13  -7-27.0552 77.7365   1
   0  13  -6 11.8756 115.329   4
   0  13  -6 247.661 98.6942   1
   0  13  -5 280.016 121.874   4
   0  13  -5 289.917 102.745   1
   0  13  -4 2306.18 296.059   4
   0  13  -4 2289.77 245.492   1
   0  13  -3 3555.09 361.180   4
   0  13  -3 3331.45 294.306   1
   0  13  -2 9388.95 566.194   4
   0  13  -2 9226.51 477.913   1
   0  13  -1 684.898 168.562   4
   0  13  -1 570.340 125.426   1
   0  13   0 1372.07 210.758   4
   0 -13  -1 27.7334 32.3199   2
   0  13   1 45.7434 74.9186   4
   0 -13  -2 3548.54 224.422   2
   0  13   2 3714.38 335.245   4
   0 -13  -3 55.9041 58.7154   2
   0  13   3-253.885 150.590   4
   0 -13  -4 765.039 111.378   2
   0  13   4 499.311 118.490   4
   0 -13  -5 517.990 93.5146   2
   0  13   5 422.177 109.214   4
   0 -13  -6 2008.21 186.050   2
   0  13   6 1943.58 228.168   4
   0 -13  -7 8018.21 373.354   2
   0  13   7 8356.44 471.413   4
   0 -13  -8 2311.64 205.413   2
   0  13   8 2809.62 282.963   4
   0 -13  -9-15.1741 77.7419   2
   0  13   9 71.6540 72.7281   4
   0 -13 -10 4303.54 298.305   2
   0  13  10 4679.36 366.872   4
   0 -13 -11 4585.94 314.125   2
   0  13  11 4710.81 366.792   4
   0 -13 -12 2068.33 223.816   2
   0  13  12 1982.38 250.716   4
   0 -13 -13 2585.89 251.006   2
   0  13  13 2959.86 298.968   4
   0 -13 -14 672.043 138.519   2
   0  13  14 621.128 148.247   4
   0 -13 -15 753.302 154.559   2
   0  13  15 890.847 178.129   4
   0 -13 -16 26.2082 64.1748   2
   0  13  16 301.001 109.887   4
   0 -13 -17 1681.31 227.499   2
   0  13  17 1894.19 265.938   4
   0 -13 -18 1325.60 212.666   2
   0  13  18 1386.20 234.108   4
   0 -13 -19 2136.11 269.038   2
   0  13  19 2559.07 311.961   4
   0 -13 -20 395.346 135.349   2
   0  13  20 471.478 144.559   4
   0 -13 -21 88.3549 81.8288   2
   0  13  21-168.124 94.1264   4
   0  14 -10-77.9221 74.2909   1
   0  14  -9 1018.53 242.343   4
   0  14  -9 887.923 174.644   1
   0  14  -8-29.1286 147.357   4
   0  14  -8-41.5420 81.5678   1
   0  14  -7-27.9396 114.878   4
   0  14  -7 14.2870 60.4309   1
   0  14  -6 1641.75 276.227   4
   0  14  -6 1276.41 199.215   1
   0  14  -5-88.0000 108.098   4
   0  14  -5 62.5788 73.2125   1
   0  14  -4 350.506 156.419   4
   0  14  -4 308.525 98.2278   1
   0  14  -3 2416.17 316.081   4
   0  14  -3 2399.72 256.203   1
   0  14  -2 2323.29 306.875   4
   0  14  -2 2104.94 242.530   1
   0  14  -1 6039.71 470.038   4
   0  14  -1 5186.77 364.431   1
   0  14   0 2047.49 275.704   4
   0  14   0 1866.61 222.480   1
   0  14   1 119.588 102.585   4
   0 -14  -2 450.970 80.3852   2
   0  14   2 941.203 189.316   4
   0 -14  -3 3241.59 229.162   2
   0  14   3 2990.98 312.386   4
   0 -14  -4 629.623 111.844   2
   0  14   4 266.121 95.2520   4
   0 -14  -5 3392.69 243.004   2
   0  14   5 3838.11 346.042   4
   0 -14  -6 5991.22 332.452   2
   0  14   6 5392.57 401.974   4
   0 -14  -7 2052.37 202.173   2
   0  14   7 1889.27 235.971   4
   0 -14  -8 3404.66 261.475   2
   0  14   8 3612.78 329.455   4
   0 -14  -9 3420.56 265.055   2
   0  14   9 3830.26 342.984   4
   0 -14 -10 517.358 109.816   2
   0  14  10 514.070 144.750   4
   0 -14 -11-77.3585 82.9568   2
   0  14  11-165.330 126.028   4
   0 -14 -12 872.651 146.584   2
   0  14  12 673.316 165.144   4
   0 -14 -13 2006.53 228.218   2
   0  14  13 2524.77 289.626   4
   0 -14 -14 1850.06 224.807   2
   0  14  14 1922.08 258.198   4
   0 -14 -15 137.004 84.8393   2
   0  14  15 120.376 70.9002   4
   0 -14 -16 8.24022 92.7103   2
   0  14  16 218.269 106.784   4
   0 -14 -17 172.023 82.8704   2
   0  14  17 165.587 100.040   4
   0 -14 -18-233.647 117.501   2
   0  14  18 138.541 99.4955   4
   0 -14 -19 803.655 168.989   2
   0  14  19 810.800 186.961   4
   0 -14 -20 817.693 183.558   2
   0  14  20 830.442 204.040   4
   0  15  -8 207.379 108.895   4
   0  15  -7 1129.81 245.582   4
   0  15  -7 998.051 182.216   1
   0  15  -6 396.623 150.129   4
   0  15  -6 282.205 110.259   1
   0  15  -5 905.697 224.094   4
   0  15  -5 824.702 159.135   1
   0  15  -4-50.5914 109.301   4
   0  15  -4 71.4401 73.3495   1
   0  15  -3 8036.17 582.784   4
   0  15  -3 7441.53 449.942   1
   0  15  -2 2010.25 290.337   4
   0  15  -2 1844.41 228.623   1
   0  15  -1 1273.53 243.252   4
   0  15  -1 1364.12 197.501   1
   0  15   0 197.963 123.932   4
   0  15   0 362.615 109.752   1
   0  15   1 562.164 167.718   4
   0  15   1 517.689 128.349   1
   0  15   2 2322.29 291.859   4
   0  15   3 1550.24 248.659   4
   0 -15  -4 279.030 76.1669   2
   0  15   4 226.503 114.806   4
   0 -15  -5 424.446 99.7827   2
   0  15   5 246.259 87.5042   4
   0 -15  -6 1038.45 146.923   2
   0  15   6 1248.95 204.363   4
   0 -15  -7 1116.54 162.232   2
   0  15   7 765.386 165.434   4
   0 -15  -8 318.462 95.7604   2
   0  15   8 159.361 87.3017   4
   0 -15  -9 66.2913 64.2677   2
   0  15   9 311.522 133.444   4
   0 -15 -10 551.083 114.128   2
   0  15  10 657.134 160.810   4
   0 -15 -11-27.4591 87.4714   2
   0  15  11 233.981 120.493   4
   0 -15 -12 2205.89 241.124   2
   0  15  12 2454.54 293.201   4
   0 -15 -13 1670.51 217.690   2
   0  15  13 1398.94 223.417   4
   0 -15 -14 532.780 123.783   2
   0  15  14 533.554 149.978   4
   0 -15 -15 53.5208 83.6555   2
   0  15  15 24.8785 88.0432   4
   0 -15 -16 368.361 123.140   2
   0  15  16 523.545 142.470   4
   0 -15 -17-96.5315 99.5520   2
   0  15  17 35.1232 80.6395   4
   0 -15 -18-174.384 134.997   2
   0  15  18 47.8802 85.8678   4
   0 -15 -19-58.4580 114.736   2
   0  15  19-2.17245 79.5293   4
   0  16  -6 151.451 117.440   4
   0  16  -5 87.7367 104.850   4
   0  16  -4-66.7436 101.274   4
   0  16  -3-31.1019 100.778   4
   0  16  -2 829.612 206.102   4
   0  16  -1 1057.76 231.358   4
   0  16   0 1339.49 248.791   4
   0  16   1-34.4701 105.541   4
   0  16   2 2428.55 323.981   4
   0  16   3 1638.99 264.557   4
   0  16   4-67.8207 107.233   4
   0 -16  -5 350.065 88.8563   2
   0  16   5 322.892 145.738   4
   0 -16  -6 7949.35 417.171   2
   0  16   6 7760.20 542.882   4
   0 -16  -7 1046.30 162.785   2
   0  16   7 1238.77 221.741   4
   0 -16  -8 1270.28 183.212   2
   0  16   8 1036.93 202.267   4
   0 -16  -9 589.401 136.067   2
   0  16   9 361.941 131.631   4
   0 -16 -10 2628.19 262.796   2
   0  16  10 2651.85 312.269   4
   0 -16 -11 683.342 143.269   2
   0  16  11 906.982 191.880   4
   0 -16 -12 971.180 168.440   2
   0  16  12 1244.47 226.691   4
   0 -16 -13 170.498 77.2654   2
   0  16  13 705.342 186.411   4
   0 -16 -14-209.735 112.418   2
   0  16  14-153.188 114.581   4
   0 -16 -15 47.8942 104.462   2
   0  16  15 27.5124 108.194   4
   0 -16 -16-232.623 155.802   2
   0  16  16-116.031 106.008   4
   0 -16 -17-73.9821 110.522   2
   0  16  17 130.696 89.4305   4
   0 -16 -18 1406.19 233.517   2
   0  16  18 1280.39 242.463   4
   0  17  -4 2013.55 334.457   4
   0  17  -3 583.536 201.139   4
   0  17  -2 1274.56 260.018   4
   0  17  -1-24.6903 105.126   4
   0  17   0 6025.34 533.417   4
   0  17   1 6029.89 516.992   4
   0  17   2 2237.76 327.077   4
   0  17   3 628.370 181.922   4
   0  17   4 132.807 117.487   4
   0  17   5-37.2041 82.7473   4
   0  17   6 1924.29 285.105   4
   0 -17  -7 742.210 141.116   2
   0  17   7 423.935 129.077   4
   0 -17  -8 491.520 115.861   2
   0  17   8 548.252 154.413   4
   0 -17  -9 53.3145 72.3421   2
   0  17   9-34.9729 125.298   4
   0 -17 -10 136.625 82.1747   2
   0  17  10 74.9757 90.6539   4
   0 -17 -11 281.849 102.154   2
   0  17  11 219.459 121.197   4
   0 -17 -12 111.882 79.3829   2
   0  17  12 172.410 116.825   4
   0 -17 -13 285.701 118.906   2
   0  17  13 235.594 124.515   4
   0 -17 -14 355.222 104.408   2
   0  17  14 591.195 175.325   4
   0 -17 -15 1828.68 255.820   2
   0  17  15 2500.57 335.247   4
   0 -17 -16 273.141 125.490   2
   0  17  16-123.895 101.229   4
   0 -17 -17-164.131 142.512   2
   0  17  17-236.941 135.845   4
   0  18  -1 1044.71 238.759   4
   0  18   0 31.2509 113.736   4
   0  18   1 824.317 198.955   4
   0  18   2 2285.32 328.348   4
   0  18   3 6430.75 549.380   4
   0  18   4-75.4691 131.599   4
   0  18   5 1662.49 277.952   4
   0  18   6 3239.32 386.019   4
   0  18   7 1386.90 259.298   4
   0  18   8-114.080 142.268   4
   0 -18  -9 715.410 150.548   2
   0  18   9 795.951 198.771   4
   0 -18 -10 1020.91 176.888   2
   0  18  10 901.589 204.961   4
   0 -18 -11 664.619 152.275   2
   0  18  11 893.944 216.076   4
   0 -18 -12 48.9769 77.0176   2
   0  18  12-22.1777 80.0197   4
   0 -18 -13 365.430 124.770   2
   0  18  13 159.257 98.0819   4
   0 -18 -14 2075.17 279.055   2
   0  18  14 2123.14 309.761   4
   0 -18 -15 300.776 142.122   2
   0  18  15 30.4699 112.630   4
   0  19   3-32.9896 108.570   4
   0  19   4 1105.53 244.421   4
   0  19   5-18.6956 99.4932   4
   0  19   6 210.096 138.717   4
   0  19   7-146.475 124.921   4
   0  19   8 132.785 103.539   4
   0  19   9 196.567 122.428   4
   0  19  10 919.736 237.974   4
   0 -19 -11 141.909 95.3417   2
   0  19  11-303.906 162.007   4
   0 -19 -12-54.6522 64.3097   2
   0  19  12-229.194 145.302   4
   0 -19 -13 1762.48 260.174   2
   1 -18 -14 136.079 82.9654   2
   1 -18 -13 234.899 97.3250   2
  -1  18  13-29.9456 84.2489   4
   1 -18 -12 917.776 187.436   2
  -1  18  12 1231.84 263.591   4
   1 -18 -11 146.951 82.9134   2
  -1  18  11 78.8473 106.828   4
   1 -18 -10 141.985 88.0088   2
  -1  18  10 137.798 95.8270   4
  -1  18   9 397.646 157.635   4
  -1  18   8 352.402 138.171   4
  -1  18   7-34.9322 92.8762   4
  -1  18   6 907.273 216.443   4
  -1  18   5-202.643 147.103   4
  -1  18   4 82.1200 96.3754   4
  -1  18   3 856.528 214.933   4
  -1  18   2 826.883 211.529   4
  -1  18   1-242.001 119.797   4
   1 -17 -16 1446.79 227.965   2
  -1  17  16 1898.18 312.758   4
   1 -17 -15 45.3014 65.8969   2
  -1  17  15 55.8458 97.4974   4
   1 -17 -14 260.521 94.3082   2
  -1  17  14 622.851 194.823   4
   1 -17 -13 0.23756 94.9921   2
  -1  17  13 339.982 142.377   4
   1 -17 -12-24.3769 69.9420   2
  -1  17  12-55.0290 91.7696   4
   1 -17 -11 1122.90 189.255   2
  -1  17  11 1251.15 236.259   4
   1 -17 -10 245.199 92.8404   2
  -1  17  10-250.723 156.178   4
   1 -17  -9 629.141 146.461   2
  -1  17   9 384.704 150.167   4
   1 -17  -8 190.559 84.5168   2
  -1  17   8-23.3699 101.359   4
  -1  17   7-137.366 144.162   4
  -1  17   6 41.4434 128.808   4
  -1  17   5 4029.17 424.636   4
  -1  17   4 22.5540 97.1468   4
  -1  17   3 988.296 248.884   4
  -1  17   2 386.016 162.614   4
  -1  17   1 1085.27 243.833   4
  -1  17   0 7023.16 593.825   4
  -1  17  -1 539.496 173.909   4
  -1  17  -2 3277.28 422.914   4
   1 -16 -17 1818.43 259.363   2
  -1  16  17 2301.45 318.894   4
   1 -16 -16 67.6509 66.8069   2
  -1  16  16 326.342 117.057   4
   1 -16 -15 106.729 77.4501   2
  -1  16  15-161.912 115.217   4
   1 -16 -14 1621.23 227.335   2
  -1  16  14 2156.89 305.018   4
   1 -16 -13 3693.31 328.276   2
  -1  16  13 4105.58 410.399   4
   1 -16 -12-23.4820 78.0360   2
  -1  16  12-113.272 95.9307   4
   1 -16 -11 1636.85 212.827   2
  -1  16  11 1892.76 276.907   4
   1 -16 -10 1421.25 196.647   2
  -1  16  10 1794.78 271.331   4
   1 -16  -9 7540.13 430.992   2
  -1  16   9 8007.89 559.645   4
   1 -16  -8 13218.6 560.830   2
  -1  16   8 13759.7 741.547   4
   1 -16  -7 2684.95 247.407   2
  -1  16   7 3227.03 368.960   4
   1 -16  -6 103.964 66.5586   2
  -1  16   6-122.200 166.803   4
  -1  16   5 1109.17 215.988   4
  -1  16   4 1533.10 251.494   4
  -1  16   3 2536.99 333.673   4
  -1  16   2 1341.33 251.851   4
  -1  16   1 2152.56 312.905   4
  -1  16   0 700.563 201.507   4
  -1  16  -1 440.611 171.775   4
  -1  16  -2 1254.52 257.194   4
  -1  16  -3 311.648 167.380   4
  -1  16  -4 24.3616 102.263   4
  -1  16  -5 708.998 207.118   4
  -1  15  19 6.90313 87.9521   4
   1 -15 -18-96.0944 110.318   2
  -1  15  18 129.294 101.303   4
   1 -15 -17-30.8324 78.9322   2
  -1  15  17 147.642 107.308   4
   1 -15 -16 210.450 101.716   2
  -1  15  16 536.448 171.808   4
   1 -15 -15 2106.51 251.986   2
  -1  15  15 2522.29 320.110   4
   1 -15 -14-33.1526 102.707   2
  -1  15  14-19.6974 102.952   4
   1 -15 -13 551.845 135.849   2
  -1  15  13 656.313 169.352   4
   1 -15 -12 481.668 130.920   2
  -1  15  12 545.061 156.521   4
   1 -15 -11 5461.71 369.845   2
  -1  15  11 5834.54 462.845   4
   1 -15 -10 2946.37 263.640   2
  -1  15  10 3220.45 348.366   4
   1 -15  -9 2087.47 221.041   2
  -1  15   9 1858.26 250.056   4
   1 -15  -8 671.204 123.812   2
  -1  15   8 772.899 163.512   4
   1 -15  -7-2.17809 77.1846   2
  -1  15   7 59.2440 79.5094   4
   1 -15  -6 95.6914 70.7083   2
  -1  15   6-91.8794 94.2391   4
   1 -15  -5 74.1367 52.3740   2
  -1  15   5 27.9585 81.6382   4
  -1  15   4 838.996 186.832   4
  -1  15   3 3168.32 353.886   4
  -1  15   2 278.132 129.322   4
  -1  15   1 346.930 142.754   4
  -1  15   0 3489.97 381.177   4
  -1  15  -1 609.675 166.023   4
  -1  15  -2 254.548 142.354   4
  -1  15  -3 129.898 99.7988   4
  -1  15  -4 230.137 132.229   4
  -1  15  -5 535.305 188.014   4
  -1  15  -6-119.269 126.518   4
  -1  15  -7 35.4063 88.0837   4
  -1  14  20-33.7885 78.5426   4
   1 -14 -19 3.11391 88.1374   2
  -1  14  19 57.1673 91.6008   4
   1 -14 -18 150.136 83.3068   2
  -1  14  18 87.7488 102.587   4
   1 -14 -17-168.029 100.248   2
  -1  14  17 120.537 115.081   4
   1 -14 -16 73.0275 74.5964   2
  -1  14  16 172.035 79.4828   4
   1 -14 -15 148.832 97.7904   2
  -1  14  15-136.895 99.8272   4
   1 -14 -14 1639.42 217.657   2
  -1  14  14 1253.97 210.051   4
   1 -14 -13 1174.65 178.108   2
  -1  14  13 867.123 166.104   4
   1 -14 -12 1295.68 181.441   2
  -1  14  12 1280.22 203.830   4
   1 -14 -11 1117.57 165.970   2
  -1  14  11 1019.73 182.247   4
   1 -14 -10 1910.92 212.416   2
  -1  14  10 2402.71 290.877   4
   1 -14  -9 411.522 110.788   2
  -1  14   9 328.469 132.855   4
   1 -14  -8-34.3518 63.2735   2
  -1  14   8 11.5975 73.1262   4
   1 -14  -7 6860.29 357.166   2
  -1  14   7 7356.22 480.842   4
   1 -14  -6 878.841 130.686   2
  -1  14   6 714.569 157.133   4
   1 -14  -5 221.797 55.2333   2
  -1  14   5 247.049 94.6994   4
   1 -14  -4 48.5585 46.7944   2
  -1  14   4-148.330 111.620   4
   1 -14  -3 2895.28 212.173   2
  -1  14   3 3105.39 328.990   4
  -1  14   2 453.851 147.582   4
  -1  14   2 184.121 74.5801   1
  -1  14   1 9.19341 85.3651   4
  -1  14   1 18.9915 49.6101   1
  -1  14   0 486.076 154.399   4
  -1  14   0 376.589 97.0145   1
  -1  14  -1 5605.61 465.470   4
  -1  14  -1 5885.70 363.893   1
  -1  14  -2-191.086 144.635   4
  -1  14  -2-12.0077 47.3601   1
  -1  14  -3 386.926 149.462   4
  -1  14  -3 621.661 123.024   1
  -1  14  -4 2736.81 338.765   4
  -1  14  -4 2096.51 227.764   1
  -1  14  -5 87.5616 113.579   4
  -1  14  -5 133.522 69.8549   1
  -1  14  -6 1208.32 254.998   4
  -1  14  -7 107.508 116.056   4
  -1  14  -8 133.901 135.134   4
  -1  14  -9 1366.10 279.662   4
   1 -13 -20 237.181 101.421   2
  -1  13  20 782.687 200.342   4
   1 -13 -19-83.9078 91.9725   2
  -1  13  19-64.5514 100.894   4
   1 -13 -18 150.896 107.316   2
  -1  13  18 12.3167 80.5703   4
   1 -13 -17 73.0410 71.5016   2
  -1  13  17 251.877 113.827   4
   1 -13 -16 1087.26 183.182   2
  -1  13  16 956.797 193.470   4
   1 -13 -15 2429.48 262.381   2
  -1  13  15 2256.05 279.408   4
   1 -13 -14 3458.44 297.890   2
  -1  13  14 3792.26 351.254   4
   1 -13 -13 1779.04 210.386   2
  -1  13  13 1839.98 241.165   4
   1 -13 -12 6217.58 378.295   2
  -1  13  12 6187.21 435.137   4
   1 -13 -11 808.255 138.914   2
  -1  13  11 530.033 121.034   4
   1 -13 -10 3073.42 254.630   2
  -1  13  10 2694.75 284.418   4
   1 -13  -9 12909.2 497.920   2
  -1  13   9 14759.8 656.705   4
   1 -13  -8 0.82014 49.6855   2
  -1  13   8 110.162 105.802   4
   1 -13  -7 13274.3 478.064   2
  -1  13   7 13603.7 623.671   4
   1 -13  -6 1877.50 177.242   2
  -1  13   6 1884.49 237.653   4
   1 -13  -5 4498.29 263.845   2
  -1  13   5 4153.02 353.448   4
   1 -13  -4 1200.21 136.240   2
  -1  13   4 715.633 135.655   4
   1 -13  -3 40.3136 46.9018   2
  -1  13   3-104.878 135.122   4
   1 -13  -2 930.354 114.203   2
  -1  13   2 987.703 184.579   4
  -1  13   1 33.0507 85.3720   4
  -1  13   1-48.3830 49.2666   1
  -1  13   0-89.7075 80.7925   4
  -1  13   0 100.043 68.8558   1
  -1  13  -1 6692.82 489.623   4
  -1  13  -1 6329.73 372.398   1
  -1  13  -2-29.5481 91.7319   4
  -1  13  -2 32.5580 51.5297   1
  -1  13  -3-29.9906 82.0459   4
  -1  13  -3 16.6596 45.8655   1
  -1  13  -4 421.454 128.493   4
  -1  13  -4 574.997 123.456   1
  -1  13  -5 2916.76 354.166   4
  -1  13  -5 3026.32 274.253   1
  -1  13  -6 117.306 111.187   4
  -1  13  -6 81.9794 60.9270   1
  -1  13  -7 1079.95 231.514   4
  -1  13  -7 814.030 154.734   1
  -1  13  -8 3121.77 392.240   4
  -1  13  -8 2406.58 263.691   1
  -1  13  -9 4558.58 483.236   4
  -1  13  -9 3538.28 326.433   1
  -1  13 -10 108.585 117.308   4
  -1  13 -10-26.4897 62.9772   1
  -1  13 -11 34.1767 77.2549   1
   1 -12 -21 304.552 127.933   2
  -1  12  21 116.216 87.5994   4
   1 -12 -20-16.7967 69.6823   2
  -1  12  20 552.382 181.245   4
   1 -12 -19 111.094 73.6174   2
  -1  12  19 237.016 123.114   4
   1 -12 -18 399.096 108.674   2
  -1  12  18 697.833 185.577   4
   1 -12 -17-97.2739 83.3877   2
  -1  12  17 279.684 124.018   4
   1 -12 -16 156.728 99.1560   2
  -1  12  16 89.9935 79.1710   4
   1 -12 -15 539.516 127.927   2
  -1  12  15 955.244 187.290   4
   1 -12 -14 1224.00 178.440   2
  -1  12  14 1222.50 197.181   4
   1 -12 -13 146.900 72.5504   2
  -1  12  13 152.134 87.0002   4
   1 -12 -12 1244.10 168.560   2
  -1  12  12 1357.49 210.315   4
   1 -12 -11 1403.12 172.833   2
  -1  12  11 1262.67 200.737   4
   1 -12 -10 1273.52 160.693   2
  -1  12  10 558.044 132.899   4
   1 -12  -9 1747.73 180.495   2
  -1  12   9 1413.54 201.874   4
   1 -12  -8 3090.27 232.518   2
  -1  12   8 3266.76 297.809   4
   1 -12  -7 7048.95 335.145   2
  -1  12   7 7728.65 447.731   4
   1 -12  -6 832.526 113.355   2
  -1  12   6 959.213 171.649   4
   1 -12  -5 125.176 45.6705   2
  -1  12   5 100.477 95.9298   4
   1 -12  -4 1630.15 148.680   2
  -1  12   4 1573.49 205.697   4
   1 -12  -3 23.9843 33.9291   2
  -1  12   3-31.9588 90.0195   4
   1 -12  -2 193.018 60.7225   2
  -1  12   2 291.148 126.860   4
   1 -12  -1 5438.16 244.876   2
  -1  12   1 6128.04 422.889   4
  -1  12   0 777.062 161.603   4
  -1  12   0 679.300 116.414   1
  -1  12  -1 412.542 132.135   4
  -1  12  -1 446.558 99.5145   1
  -1  12  -2 78.4311 87.4906   4
  -1  12  -2 50.0938 54.0496   1
  -1  12  -3 64.9988 81.2242   4
  -1  12  -3-12.2133 44.6960   1
  -1  12  -4 49.1419 87.8854   4
  -1  12  -4-12.4907 45.0985   1
  -1  12  -5 34.3101 92.9166   4
  -1  12  -5 97.7260 63.8893   1
  -1  12  -6-12.3266 88.9075   4
  -1  12  -6 94.1199 71.6819   1
  -1  12  -7-87.4458 119.117   4
  -1  12  -7 28.9013 61.7547   1
  -1  12  -8-30.2803 89.1084   4
  -1  12  -8-11.8456 55.3001   1
  -1  12  -9 1315.48 262.537   4
  -1  12  -9 1114.86 186.008   1
  -1  12 -10 214.133 140.180   4
  -1  12 -10 14.4408 62.5721   1
  -1  12 -11 246.044 149.015   4
  -1  12 -11 454.824 140.895   1
  -1  12 -12 302.556 174.122   4
  -1  12 -12 253.401 113.002   1
  -1  12 -13 48.9173 75.7362   1
   1 -11 -22 754.686 170.927   2
   1 -11 -22 698.704 167.005   1
   1 -11 -21-62.3080 78.0280   2
   1 -11 -21-74.9037 98.6686   1
   1 -11 -20 707.215 148.111   2
   1 -11 -20 941.741 171.016   1
   1 -11 -19 107.112 73.4480   2
   1 -11 -19 117.712 60.3530   1
   1 -11 -18 1603.00 215.593   2
   1 -11 -18 1152.28 180.351   1
   1 -11 -17 227.984 103.343   2
   1 -11 -16 300.704 106.543   2
  -1  11  16 199.011 104.327   4
   1 -11 -15 4424.80 324.913   2
  -1  11  15 4594.46 367.635   4
   1 -11 -14 3230.76 268.730   2
  -1  11  14 3224.89 304.623   4
   1 -11 -13 93.8467 75.5468   2
  -1  11  13 145.580 92.1573   4
   1 -11 -12 183.588 71.9298   2
  -1  11  12 97.6672 86.5773   4
   1 -11 -11 14.7782 54.4678   2
  -1  11  11 29.6151 73.4516   4
   1 -11 -10 386.637 92.9080   2
  -1  11  10 319.894 99.3503   4
   1 -11  -9 361.144 87.9392   2
  -1  11   9 320.988 108.894   4
   1 -11  -8 13616.4 453.112   2
  -1  11   8 14024.4 570.954   4
   1 -11  -7 868.172 122.602   2
  -1  11   7 831.410 145.588   4
   1 -11  -6 4566.19 249.476   2
  -1  11   6 4706.86 334.827   4
   1 -11  -5 2744.91 187.777   2
  -1  11   5 2855.44 264.072   4
   1 -11  -4-27.5636 41.1002   2
  -1  11   4-30.8093 92.9229   4
   1 -11  -3-6.88486 34.0750   2
  -1  11   3-184.190 116.984   4
   1 -11  -2 454.046 71.2902   2
  -1  11   2 396.689 105.645   4
   1 -11  -1 1710.01 130.939   2
  -1  11   1 1604.17 202.925   4
   1 -11   0 1713.64 124.780   2
  -1  11   0 1851.69 223.984   4
  -1  11   0 1785.15 180.852   1
  -1  11  -1 1880.73 236.579   4
  -1  11  -1 1803.54 182.376   1
  -1  11  -2 13115.4 622.846   4
  -1  11  -2 12870.7 501.269   1
  -1  11  -3 24.6702 126.379   4
  -1  11  -3 83.6136 63.4564   1
  -1  11  -4 6228.99 452.688   4
  -1  11  -4 5472.46 331.033   1
  -1  11  -5 167.999 105.589   4
  -1  11  -5 33.2818 44.5078   1
  -1  11  -6 2108.21 278.856   4
  -1  11  -6 2097.28 219.949   1
  -1  11  -7 1129.94 215.064   4
  -1  11  -7 1041.63 165.226   1
  -1  11  -8 922.811 205.305   4
  -1  11  -8 862.363 152.924   1
  -1  11  -9 206.819 118.612   4
  -1  11  -9-26.8736 66.7511   1
  -1  11 -10 2692.59 359.232   4
  -1  11 -10 2363.42 262.215   1
  -1  11 -11 1650.58 295.424   4
  -1  11 -11 1209.02 205.858   1
  -1  11 -12 1980.78 329.122   4
  -1  11 -12 1444.17 211.584   1
  -1  11 -13 498.515 147.495   1
  -1  11 -14 1276.66 216.105   1
   1 -10 -23 204.222 111.080   1
   1 -10 -22 78.2781 65.1590   2
   1 -10 -22 130.551 85.3010   1
   1 -10 -21 915.958 174.561   2
   1 -10 -21 1233.67 216.005   1
   1 -10 -20 128.299 101.333   2
   1 -10 -20 13.2311 71.5426   1
   1 -10 -19 68.6731 71.7282   2
   1 -10 -19 89.9532 69.5408   1
   1 -10 -18 3852.29 322.917   2
   1 -10 -18 3818.30 329.280   1
   1 -10 -17 2284.97 246.957   2
   1 -10 -17 2064.05 234.700   1
   1 -10 -16 3308.29 278.149   2
   1 -10 -16 3703.95 299.909   1
   1 -10 -15 7728.23 410.344   2
   1 -10 -15 7453.07 401.193   1
   1 -10 -14 14746.5 547.628   2
   1 -10 -14 13418.4 513.286   1
   1 -10 -13 554.233 119.365   2
  -1  10  13 556.285 149.136   4
   1 -10 -12 1073.55 147.881   2
  -1  10  12 1191.02 173.149   4
   1 -10 -11 146.024 61.1892   2
  -1  10  11 179.987 84.4120   4
   1 -10 -10 9734.45 395.581   2
  -1  10  10 9968.75 463.970   4
   1 -10  -9 1819.29 173.326   2
  -1  10   9 2166.51 216.658   4
   1 -10  -8 589.310 98.3874   2
  -1  10   8 428.105 107.082   4
   1 -10  -7 1951.29 162.471   2
  -1  10   7 1688.70 189.962   4
   1 -10  -6 942.940 112.570   2
  -1  10   6 888.379 135.449   4
   1 -10  -5 1877.74 148.743   2
  -1  10   5 2093.23 216.800   4
   1 -10  -4 2330.32 160.748   2
  -1  10   4 2732.04 245.283   4
   1 -10  -3 49.1303 36.7422   2
  -1  10   3 9.76268 60.1301   4
   1 -10  -2 3320.94 177.970   2
  -1  10   2 3862.54 297.245   4
   1 -10  -1-29.5840 41.1729   2
  -1  10   1-10.1689 63.2856   4
   1 -10   0 63.7869 32.3167   2
  -1  10   0-97.6292 110.413   4
   1 -10   1 73.9554 26.4806   2
  -1  10  -1 86.1300 76.6705   4
  -1  10  -1 20.7542 62.5188   1
  -1  10  -2-59.5681 93.3591   4
  -1  10  -2-20.5068 52.0406   1
  -1  10  -3 7794.85 465.894   4
  -1  10  -3 7435.85 362.734   1
  -1  10  -4 6502.69 441.043   4
  -1  10  -4 5949.61 329.135   1
  -1  10  -5 2115.37 258.148   4
  -1  10  -5 1997.30 198.157   1
  -1  10  -6 37.8335 86.3262   4
  -1  10  -6 126.611 87.2734   1
  -1  10  -7 18.2607 87.2220   4
  -1  10  -7-82.1260 69.6072   1
  -1  10  -8 133.115 84.8513   4
  -1  10  -8 205.856 87.8256   1
  -1  10  -9 69.5202 94.8299   4
  -1  10  -9 69.9658 54.6223   1
  -1  10 -10-83.1363 123.548   4
  -1  10 -10 60.2777 74.1477   1
  -1  10 -11 613.369 184.181   4
  -1  10 -11 323.593 112.787   1
  -1  10 -12 213.091 141.075   4
  -1  10 -12 10.7516 63.3635   1
  -1  10 -13 151.181 99.1147   1
  -1  10 -14 117.480 91.9592   1
  -1  10 -15 1747.33 251.871   1
   1  -9 -23 250.311 110.664   2
   1  -9 -23-142.715 99.8204   1
   1  -9 -22 3588.41 345.514   2
   1  -9 -22 3954.12 380.017   1
   1  -9 -21 525.436 132.926   2
   1  -9 -21 584.061 149.407   1
   1  -9 -20 97.3395 83.8453   2
   1  -9 -20-77.2637 94.9933   1
   1  -9 -19-11.7047 66.1976   2
   1  -9 -19-71.4804 67.2419   1
   1  -9 -18 238.122 92.7068   2
   1  -9 -18 162.597 62.3246   1
   1  -9 -17 372.754 107.988   2
   1  -9 -17 143.111 80.4621   1
   1  -9 -16 247.363 100.886   2
   1  -9 -16 160.141 76.2795   1
   1  -9 -15 379.380 109.296   2
   1  -9 -15 356.087 96.0673   1
   1  -9 -14 913.025 141.799   2
   1  -9 -14 785.972 130.977   1
   1  -9 -13 134.227 71.9959   2
   1  -9 -13-17.0102 55.8107   1
   1  -9 -12 78.1310 55.1782   1
   1  -9 -12-15.1881 57.1839   2
  -1   9  11 125.192 76.3001   4
  -1   9  10 563.359 123.435   4
  -1   9   9 19552.8 607.764   4
  -1   9   8 12128.3 472.760   4
   1  -9  -7 5870.52 271.726   2
  -1   9   7 5316.41 311.881   4
   1  -9  -6 41971.7 686.185   2
  -1   9   6 43467.7 880.412   4
   1  -9  -5 10289.1 327.226   2
  -1   9   5 11468.0 456.617   4
   1  -9  -4 12807.7 348.348   2
  -1   9   4 14032.3 503.789   4
   1  -9  -3 5296.91 218.712   2
  -1   9   3 5401.75 315.725   4
   1  -9  -2 1619.44 117.803   2
  -1   9   2 1817.87 195.876   4
   1  -9  -1 1186.74 96.0248   2
  -1   9   1 1291.70 164.836   4
   1  -9   0 402.839 58.5906   2
  -1   9   0 329.301 89.1654   4
   1  -9   1 1466.53 97.7748   2
  -1   9  -1 1482.75 183.658   4
  -1   9  -1 1508.41 155.551   1
   1  -9   2 65.4844 24.5735   2
  -1   9  -2 34.0085 92.9447   4
  -1   9  -2 64.7527 40.8486   1
  -1   9  -3 4905.91 357.885   4
  -1   9  -3 5136.83 289.058   1
  -1   9  -4 11718.2 559.754   4
  -1   9  -4 10799.2 423.959   1
  -1   9  -5 690.243 162.099   4
  -1   9  -5 621.771 105.569   1
  -1   9  -6 601.015 154.616   4
  -1   9  -6 726.464 125.788   1
  -1   9  -7 3068.48 315.161   4
  -1   9  -7 2890.61 243.793   1
  -1   9  -8 2080.84 274.063   4
  -1   9  -8 1701.77 192.019   1
  -1   9  -9 1478.58 232.924   4
  -1   9  -9 1182.21 170.581   1
  -1   9 -10 15.5327 97.8473   4
  -1   9 -10-60.2909 74.0132   1
  -1   9 -11 279.754 143.318   4
  -1   9 -11 110.394 87.8330   1
  -1   9 -12 2773.88 350.754   4
  -1   9 -12 2093.60 249.991   1
  -1   9 -13 994.663 186.006   1
  -1   9 -14 2579.88 294.016   1
  -1   9 -15 563.551 151.645   1
  -1   9 -16 614.027 162.169   1
   1  -8 -23 58.6043 77.4848   1
   1  -8 -23-121.738 84.8703   2
   1  -8 -22 261.181 105.604   1
   1  -8 -22 163.639 75.5567   2
   1  -8 -21 565.374 141.314   1
   1  -8 -21 489.957 112.342   2
   1  -8 -20 993.284 176.866   1
   1  -8 -20 1343.99 199.622   2
   1  -8 -19 1589.44 221.955   1
   1  -8 -19 1870.36 220.292   2
   1  -8 -18 533.223 125.262   1
   1  -8 -18 457.438 113.267   2
   1  -8 -17 80.0174 52.1143   1
   1  -8 -17 125.220 86.8632   2
   1  -8 -16-80.1248 70.8654   1
   1  -8 -16 95.8665 68.7570   2
   1  -8 -15 18.4265 53.8196   1
   1  -8 -15-49.3801 52.7956   2
  -1   8  15 34.0528 33.6063   3
   1  -8 -14 2218.04 207.988   1
  -1   8  14 2266.14 164.957   3
   1  -8 -13 5290.78 307.829   1
  -1   8  13 5406.18 254.439   3
   1  -8 -12 370.882 83.3225   1
  -1   8  12 419.106 79.7131   3
   1  -8 -11 36.8206 46.9621   1
  -1   8  11 106.685 50.9766   3
   1  -8 -10 123.436 63.3376   1
  -1   8  10 173.200 61.5884   3
  -1   8   9 7594.16 356.816   4
  -1   8   9 7427.26 295.997   3
  -1   8   8 22431.2 596.081   4
  -1   8   8 21299.7 501.624   3
  -1   8   7 164.135 80.0798   4
  -1   8   6 36149.2 745.518   4
  -1   8   5 1770.37 168.521   4
   1  -8  -4-26.4332 30.1348   2
  -1   8   4-19.9149 53.0287   4
   1  -8  -3 804.347 82.4310   2
  -1   8   3 884.139 125.043   4
   1  -8  -2 1633.40 110.868   2
  -1   8   2 2119.75 193.375   4
   1  -8  -1 10231.0 261.104   2
  -1   8   1 11566.6 451.785   4
   1  -8   0 4483.85 164.015   2
  -1   8   0 4985.29 300.043   4
   1  -8   1 463.167 50.3935   2
  -1   8  -1 477.385 103.289   4
  -1   8  -1 310.714 68.3279   1
   1  -8   2 25.6785 15.7816   2
  -1   8  -2-66.9619 80.2495   4
  -1   8  -2 53.9747 38.0546   1
  -1   8  -3 532.907 119.751   4
  -1   8  -3 268.704 62.7961   1
  -1   8  -4 8488.76 450.079   4
  -1   8  -4 7971.07 347.739   1
  -1   8  -5 22381.3 736.984   4
  -1   8  -5 20608.2 575.566   1
  -1   8  -6 10151.6 522.323   4
  -1   8  -6 9922.48 417.945   1
  -1   8  -7 124.336 78.2902   4
  -1   8  -7 121.467 68.6854   1
  -1   8  -8 1986.97 253.534   4
  -1   8  -8 1938.89 199.524   1
  -1   8  -9 458.081 137.938   4
  -1   8  -9 678.671 127.665   1
  -1   8 -10 3461.64 353.826   4
  -1   8 -10 2835.89 263.316   1
  -1   8 -11 576.574 165.313   4
  -1   8 -11 591.458 128.879   1
  -1   8 -12 1108.21 225.521   4
  -1   8 -12 802.341 153.721   1
  -1   8 -13-29.4098 68.4860   1
  -1   8 -14 1448.20 220.633   1
  -1   8 -15 2523.79 295.137   1
  -1   8 -16 299.256 119.926   1
  -1   8 -17 1750.97 260.887   1
   1  -7 -23 1486.46 250.583   1
   1  -7 -23 1414.51 210.637   2
   1  -7 -22 1057.52 202.953   1
   1  -7 -22 672.310 147.181   2
   1  -7 -21 17.6719 86.8944   1
   1  -7 -21 71.3382 66.2578   2
   1  -7 -20 2309.75 272.237   1
   1  -7 -20 2337.48 248.191   2
   1  -7 -19 325.759 114.485   1
   1  -7 -19 127.532 71.8223   2
   1  -7 -18-20.8751 61.9763   1
   1  -7 -18-43.8765 60.0231   2
   1  -7 -17 21.5428 53.8524   1
   1  -7 -17 13.5088 50.5608   2
   1  -7 -16 234.359 82.6516   1
   1  -7 -16 493.705 108.204   2
   1  -7 -15 202.520 79.7673   1
  -1   7  15 273.391 59.5821   3
   1  -7 -14 12910.7 489.851   1
  -1   7  14 12469.6 364.014   3
   1  -7 -13 279.806 67.4514   1
  -1   7  13 210.207 52.4176   3
   1  -7 -12 1049.02 130.831   1
  -1   7  12 1129.17 113.845   3
   1  -7 -11-14.4236 40.3236   1
  -1   7  11 79.1277 40.3521   3
   1  -7 -10 481.012 85.2466   1
  -1   7  10 534.954 81.5923   3
   1  -7  -9 70.9159 38.1161   1
  -1   7   9 88.1300 41.0068   3
   1  -7  -8 99.1117 37.5824   1
  -1   7   8 117.323 39.5467   3
  -1   7   7 2422.69 188.313   4
  -1   7   7 2319.42 155.885   3
  -1   7   6 41131.6 744.692   4
  -1   7   6 40676.0 646.304   3
  -1   7   5 6238.82 288.608   4
  -1   7   5 6032.31 253.792   3
  -1   7   4 7439.37 321.199   4
  -1   7   3 23737.7 567.795   4
   1  -7  -2 1051.89 83.6955   2
  -1   7   2 1168.27 133.484   4
   1  -7  -1 11146.7 252.827   2
  -1   7   1 11915.7 427.143   4
   1  -7   0 4495.09 151.127   2
  -1   7   0 4914.40 280.581   4
   1  -7   1 580.866 52.2221   2
  -1   7  -1 645.028 109.363   4
  -1   7  -1 455.413 72.7452   1
   1  -7   2 2766.76 96.8187   2
  -1   7  -2 2848.00 226.778   4
  -1   7  -2 2976.46 193.075   1
  -1   7  -3 702.081 133.605   4
  -1   7  -3 641.309 96.4943   1
  -1   7  -4 11741.8 496.251   4
  -1   7  -4 11247.4 390.723   1
  -1   7  -5 738.281 127.828   4
  -1   7  -5 838.863 115.376   1
  -1   7  -6 2722.87 262.589   4
  -1   7  -6 2797.56 215.015   1
  -1   7  -7 845.803 158.183   4
  -1   7  -7 962.460 135.840   1
  -1   7  -8 12611.7 596.807   4
  -1   7  -8 11574.2 464.870   1
  -1   7  -9 951.419 185.354   4
  -1   7  -9 806.830 131.728   1
  -1   7 -10 521.170 146.860   4
  -1   7 -10 730.430 131.732   1
  -1   7 -11 596.202 166.414   4
  -1   7 -11 529.388 126.412   1
  -1   7 -12 842.638 213.809   4
  -1   7 -12 532.114 128.484   1
  -1   7 -13 219.263 82.6271   1
  -1   7 -14 387.540 112.932   1
  -1   7 -15 3251.37 317.257   1
  -1   7 -16 4875.75 407.511   1
  -1   7 -17 225.936 113.667   1
   1  -6 -23 246.410 117.582   1
   1  -6 -23-6.18283 67.1458   2
   1  -6 -22 622.859 164.668   1
   1  -6 -22 436.498 121.208   2
   1  -6 -21 245.880 105.550   1
   1  -6 -21-16.9446 68.6863   2
   1  -6 -20 122.692 65.6007   1
   1  -6 -20 170.604 79.3044   2
   1  -6 -19 58.3386 61.9971   1
   1  -6 -19 5.22724 54.6905   2
   1  -6 -18 93.2687 68.8490   1
   1  -6 -18-91.9158 68.8659   2
   1  -6 -17 46.6394 58.2480   1
   1  -6 -17 43.0350 53.2883   2
   1  -6 -16 232.559 88.1973   1
   1  -6 -15 1197.12 160.040   1
  -1   6  15 1232.23 111.135   3
   1  -6 -14 9469.16 415.280   1
  -1   6  14 9050.15 301.137   3
   1  -6 -13 3172.67 228.988   1
  -1   6  13 3031.00 173.530   3
   1  -6 -12 345.484 82.5226   1
  -1   6  12 397.014 66.2577   3
   1  -6 -11-42.8348 52.1443   1
  -1   6  11 11.8641 30.9680   3
   1  -6 -10 754.248 101.966   1
  -1   6  10 672.864 81.6785   3
   1  -6  -9 1219.90 117.303   1
  -1   6   9 1408.90 118.185   3
   1  -6  -8 4924.55 219.940   1
  -1   6   8 4709.47 209.103   3
   1  -6  -7 218.269 54.2653   1
  -1   6   7 255.134 55.2239   3
  -1   6   6 25567.1 544.116   4
  -1   6   6 26416.6 482.055   3
  -1   6   5 14859.2 411.582   4
  -1   6   5 15109.4 366.430   3
  -1   6   4 24220.3 521.139   4
  -1   6   4 23941.6 464.292   3
  -1   6   3 24884.1 531.124   4
  -1   6   2 347.519 74.4313   4
  -1   6   1 33638.8 647.970   4
   1  -6   0 9855.06 201.178   2
  -1   6   0 10387.0 378.966   4
   1  -6   1 653.797 49.5438   2
  -1   6  -1 684.514 110.480   4
  -1   6  -1 602.854 84.1307   1
   1  -6   2 357.375 32.3712   2
  -1   6  -2 347.009 75.5399   4
  -1   6  -2 329.623 63.8735   1
  -1   6  -3 11034.5 430.899   4
  -1   6  -3 10646.1 347.983   1
  -1   6  -4 1215.56 156.821   4
  -1   6  -4 1204.31 122.510   1
  -1   6  -5 1633.32 182.748   4
  -1   6  -5 2076.44 168.188   1
  -1   6  -6 8921.04 441.153   4
  -1   6  -6 9270.33 367.300   1
  -1   6  -7 7915.16 431.837   4
  -1   6  -7 7224.44 339.729   1
  -1   6  -8 21970.6 747.058   4
  -1   6  -8 20877.1 600.281   1
  -1   6  -9 4032.03 335.003   4
  -1   6  -9 3597.26 262.906   1
  -1   6 -10 58.5233 75.0939   4
  -1   6 -10 106.566 58.3118   1
  -1   6 -11 2455.21 299.782   4
  -1   6 -11 2151.52 225.974   1
  -1   6 -12 2275.60 237.723   1
  -1   6 -13 229.070 91.7619   1
  -1   6 -14 600.420 130.647   1
  -1   6 -15-62.8500 65.0460   1
  -1   6 -16 1336.85 214.031   1
  -1   6 -17 3424.16 344.421   1
  -1   6 -18 849.974 177.013   1
   1  -5 -23 50.7637 73.6636   1
   1  -5 -22 1223.73 217.786   1
   1  -5 -22 1270.62 190.069   2
   1  -5 -21 2045.41 267.349   1
   1  -5 -21 1802.57 220.520   2
   1  -5 -20 142.997 106.634   1
   1  -5 -20 77.0142 51.5476   2
   1  -5 -19 387.936 121.691   1
   1  -5 -19 489.876 107.552   2
   1  -5 -18 696.917 146.767   1
   1  -5 -18 347.445 92.1434   2
   1  -5 -17 2221.43 237.470   1
   1  -5 -17 2086.05 203.095   2
   1  -5 -16 44.8640 58.3140   1
   1  -5 -15 8691.40 417.273   1
  -1   5  15 8296.57 272.773   3
   1  -5 -14 1554.76 172.485   1
  -1   5  14 1563.89 118.849   3
   1  -5 -13 13939.8 476.419   1
  -1   5  13 13506.7 346.821   3
   1  -5 -12 2479.29 192.423   1
  -1   5  12 2582.02 150.032   3
   1  -5 -11 2717.12 191.837   1
  -1   5  11 2662.37 151.233   3
   1  -5 -10 3731.81 209.959   1
  -1   5  10 3641.91 172.981   3
   1  -5  -9 1720.56 134.900   1
  -1   5   9 1812.12 120.857   3
   1  -5  -8 800.457 89.5168   1
  -1   5   8 697.932 74.7228   3
   1  -5  -7 455.824 65.5193   1
  -1   5   7 454.955 64.5923   3
   1  -5  -6 4416.50 178.202   1
  -1   5   6 4624.64 189.607   3
   1  -5  -5 872.649 75.0756   1
  -1   5   5 751.875 83.7779   4
  -1   5   5 954.781 87.4324   3
  -1   5   4 90.5428 72.7697   4
  -1   5   4-1.16921 29.3463   3
  -1   5   3 40027.5 442.743   1
  -1   5   3 40132.1 612.518   4
  -1   5   3 38822.2 541.884   3
  -1   5   2 215851. 1434.69   4
  -1   5   2 209042. 1278.25   3
  -1   5   1 38.0558 38.5744   4
  -1   5   0 27471.1 554.826   4
   1  -5   1 6192.50 130.336   2
  -1   5  -1 6629.89 283.884   4
  -1   5  -1 6211.15 229.216   1
   1  -5   2 16049.8 176.943   2
  -1   5  -2 18296.7 491.659   4
  -1   5  -2 16938.0 391.669   1
  -1   5  -3 389.992 77.1338   4
  -1   5  -3 346.945 59.3932   1
  -1   5  -4 22688.6 600.825   4
  -1   5  -4 21360.1 476.898   1
  -1   5  -5 983.752 136.380   4
  -1   5  -5 1037.65 118.332   1
  -1   5  -6 2399.72 218.648   4
  -1   5  -6 2576.00 185.376   1
  -1   5  -7 2638.91 238.315   4
  -1   5  -7 2673.71 198.653   1
  -1   5  -8 21750.3 708.869   4
  -1   5  -8 20152.9 568.546   1
  -1   5  -9 12466.6 557.691   4
  -1   5  -9 12633.3 470.604   1
  -1   5 -10 268.959 76.2103   4
  -1   5 -10 297.209 75.9762   1
  -1   5 -11 932.228 174.534   4
  -1   5 -11 896.069 143.364   1
  -1   5 -12 2544.01 245.823   1
  -1   5 -13 1900.42 224.047   1
  -1   5 -14 366.950 114.956   1
  -1   5 -15-42.4710 84.1658   1
  -1   5 -16 1112.61 193.122   1
  -1   5 -17 777.699 169.363   1
  -1   5 -18-39.2094 61.8625   1
  -1   5 -19 489.297 151.376   1
   1  -4 -23 1024.52 208.214   1
   1  -4 -22 552.718 156.441   1
   1  -4 -22 196.764 81.8516   2
   1  -4 -21 3263.52 337.426   1
   1  -4 -21 2525.47 248.576   2
   1  -4 -20-29.5890 65.5978   1
   1  -4 -20 33.7448 59.3547   2
   1  -4 -19 420.342 114.290   1
   1  -4 -19 338.906 91.6720   2
   1  -4 -18-32.5929 61.4988   1
   1  -4 -18 195.346 83.7612   2
   1  -4 -17-21.3822 56.8986   1
   1  -4 -17-24.1475 42.1414   2
   1  -4 -16 289.325 99.5532   1
   1  -4 -15 1625.40 186.822   1
  -1   4  15 1587.85 116.926   3
   1  -4 -14 12221.2 472.699   1
  -1   4  14 11607.5 315.031   3
   1  -4 -13-39.4343 60.0113   1
  -1   4  13 61.2467 28.0553   3
   1  -4 -12 2203.96 180.028   1
  -1   4  12 1848.34 124.021   3
   1  -4 -11-14.6212 41.5313   1
  -1   4  11 31.2615 26.2905   3
   1  -4 -10 2418.02 170.329   1
  -1   4  10 2506.99 139.039   3
   1  -4  -9 111.571 36.9277   1
  -1   4   9 137.902 34.7629   3
   1  -4  -8 7461.77 258.005   1
  -1   4   8 7784.96 230.686   3
   1  -4  -7 2490.01 139.304   1
  -1   4   7 2434.77 128.259   3
   1  -4  -6 23056.7 387.700   1
  -1   4   6 23165.0 385.142   3
   1  -4  -5 2856.46 125.438   1
  -1   4   5 2966.52 137.986   3
  -1   4   4 1228.30 74.7757   1
   1  -4  -4 1139.40 75.2187   1
  -1   4   4 1169.44 90.2602   3
  -1   4   3 146618. 741.329   1
  -1   4   3 142174. 1035.19   4
  -1   4   3 141479. 944.417   3
  -1   4   2 8478.67 258.934   4
  -1   4   2 8289.36 228.773   3
  -1   4   1 7468.49 246.508   4
  -1   4   1 7583.90 223.244   3
  -1   4   0 4200.04 194.606   4
  -1   4  -1 10088.4 316.316   4
  -1   4  -1 9627.63 254.204   1
   1  -4   2 533.610 26.5886   2
  -1   4  -2 597.970 84.5166   4
  -1   4  -2 567.039 68.1470   1
  -1   4  -3 393.023 72.0783   4
  -1   4  -3 353.258 59.4908   1
  -1   4  -4 1202.23 132.242   4
  -1   4  -4 1216.60 108.259   1
  -1   4  -5 2818.30 210.885   4
  -1   4  -5 2946.26 179.787   1
  -1   4  -6 3496.48 249.778   4
  -1   4  -6 3311.66 200.908   1
  -1   4  -7 198.364 68.0365   4
  -1   4  -7 230.301 68.6004   1
  -1   4  -8 166.348 71.4580   4
  -1   4  -8 220.823 68.8082   1
  -1   4  -9 37.2302 86.2203   4
  -1   4  -9 92.7018 63.9309   1
  -1   4 -10 4805.44 347.227   4
  -1   4 -10 4953.66 300.633   1
  -1   4 -11 924.391 138.695   1
  -1   4 -12 362.803 96.8984   1
  -1   4 -13 1418.62 186.841   1
  -1   4 -14 82.4494 76.9046   1
  -1   4 -15 186.896 90.8614   1
  -1   4 -16 202.472 95.0208   1
  -1   4 -17 1223.67 202.577   1
  -1   4 -18 2534.98 295.157   1
  -1   4 -19 40.6879 76.2255   1
   1  -3 -23-163.880 113.297   1
   1  -3 -22-76.6758 105.555   1
   1  -3 -21 39.2725 83.7326   1
   1  -3 -21 3.40792 60.1593   2
   1  -3 -20 18.1295 63.2507   1
   1  -3 -20-25.6947 54.9741   2
   1  -3 -19 106.150 90.0399   1
   1  -3 -19 300.571 90.0203   2
   1  -3 -18 567.582 138.584   1
   1  -3 -18 359.704 91.4149   2
   1  -3 -17 415.592 107.807   1
   1  -3 -17 586.249 108.038   2
   1  -3 -16 128.138 96.7118   1
   1  -3 -15 1271.43 167.144   1
  -1   3  15 1068.84 98.4399   3
   1  -3 -14 7037.37 357.567   1
  -1   3  14 7104.58 247.126   3
   1  -3 -13-85.5230 74.6293   1
  -1   3  13 30.5798 25.0788   3
   1  -3 -12 1586.28 156.655   1
  -1   3  12 1729.11 119.751   3
   1  -3 -11-76.2330 50.7310   1
  -1   3  11 20.8126 22.1676   3
   1  -3 -10 89.5435 44.3856   1
  -1   3  10 37.9702 20.9509   3
   1  -3  -9 3816.66 199.650   1
  -1   3   9 3554.61 156.380   3
   1  -3  -8 1979.04 135.559   1
  -1   3   8 1926.13 112.744   3
   1  -3  -7 11436.0 293.111   1
  -1   3   7 11339.3 259.856   3
   1  -3  -6 66721.4 646.318   1
  -1   3   6 67628.7 612.916   3
   1  -3  -5 37681.4 440.175   1
  -1   3   5 38664.7 451.204   3
  -1   3   4 20137.0 279.709   1
   1  -3  -4 19176.9 282.305   1
  -1   3   4 19903.2 319.042   3
   1  -3  -3 2430.30 92.6386   1
  -1   3   3 2379.55 86.1967   1
  -1   3   3 2265.81 109.447   3
  -1   3   2 315567. 896.247   1
  -1   3   2 317890. 1358.45   4
  -1   3   2 313288. 1269.54   3
  -1   3   1 5982.73 192.849   4
  -1   3   1 6005.76 174.978   3
  -1   3   0 14733.2 318.936   4
  -1   3   0 14967.8 279.806   3
  -1   3  -1 31700.6 494.578   4
  -1   3  -1 29618.9 382.472   1
  -1   3  -2 20886.4 431.593   4
  -1   3  -2 20030.2 340.046   1
  -1   3  -3 6945.31 267.664   4
  -1   3  -3 6684.90 213.711   1
  -1   3  -4 3389.94 199.038   4
  -1   3  -4 3460.38 165.047   1
  -1   3  -5 20809.6 524.775   4
  -1   3  -5 20164.7 431.197   1
  -1   3  -6 1202.60 136.692   4
  -1   3  -6 1228.07 117.492   1
  -1   3  -7 8712.68 122.533   2
  -1   3  -7 8187.55 129.740   2
  -1   3  -7 10926.0 430.976   4
  -1   3  -7 10652.4 358.863   1
  -1   3  -8 365.972 34.8660   2
  -1   3  -8 493.319 35.8086   2
  -1   3  -8 540.084 113.064   4
  -1   3  -8 525.703 91.7213   1
  -1   3  -9 4419.23 131.749   2
  -1   3  -9 5189.96 128.609   2
  -1   3  -9 5590.94 341.877   4
  -1   3  -9 5247.65 283.420   1
  -1   3 -10 2985.67 226.203   1
  -1   3 -10 2990.06 106.875   2
  -1   3 -11 3298.80 246.890   1
  -1   3 -11 2996.66 116.340   2
  -1   3 -12 93.0735 65.8103   1
  -1   3 -13 124.803 73.6299   1
  -1   3 -14 1820.45 220.838   1
  -1   3 -15 1818.00 221.847   1
  -1   3 -16 561.773 133.467   1
  -1   3 -17 1206.06 191.566   1
  -1   3 -18-30.7409 77.1369   1
  -1   3 -19 454.948 131.843   1
  -1   3 -20-42.2566 84.9414   1
   1  -2 -22 667.871 168.069   1
   1  -2 -21 35.3156 86.4409   1
   1  -2 -20 6636.34 464.457   1
   1  -2 -20 6154.15 350.336   2
   1  -2 -19-20.6471 76.2328   1
   1  -2 -19 50.5641 52.2338   2
   1  -2 -18 2136.99 246.365   1
   1  -2 -18 2099.18 191.088   2
   1  -2 -17 66.6609 73.9109   1
   1  -2 -17 8.08288 37.0480   2
   1  -2 -16 571.386 128.310   1
   1  -2 -15 1660.66 193.389   1
  -1   2  15 1736.73 127.210   3
   1  -2 -14 867.089 141.076   1
  -1   2  14 815.574 87.4746   3
   1  -2 -13 33143.5 749.286   1
  -1   2  13 32713.2 534.894   3
   1  -2 -12 5491.95 289.840   1
  -1   2  12 5403.19 213.510   3
   1  -2 -11 223.944 63.5265   1
  -1   2  11 154.051 35.7193   3
   1  -2 -10 7118.03 296.786   1
  -1   2  10 7277.91 230.844   3
   1  -2  -9 3453.33 192.693   1
  -1   2   9 3667.92 159.085   3
   1  -2  -8 6636.88 246.942   1
  -1   2   8 6854.20 206.502   3
   1  -2  -7 19605.8 389.640   1
  -1   2   7 19440.0 333.187   3
   1  -2  -6 371.224 53.3408   1
  -1   2   6 348.926 44.6250   3
   1  -2  -5 4996.29 162.332   1
   1  -2  -5 5827.74 172.149   3
  -1   2   5 5134.37 155.511   3
   1  -2  -4 292.531 38.2577   1
  -1   2   4 305.891 38.8472   1
  -1   2   4 271.364 39.5287   3
   1  -2  -4 335.116 42.2138   3
   1  -2  -3 13685.6 195.186   1
  -1   2   3 14487.8 200.566   1
  -1   2   3 13747.3 234.353   3
  -1   2   2 466437. 899.892   1
  -1   2   2 464122. 1316.88   3
  -1   2   1 366632. 1247.05   4
  -1   2   1 360175. 1159.90   3
  -1   2   0 73924.7 599.241   4
  -1   2   0 75219.4 529.144   3
  -1   2  -1 27304.4 299.107   1
  -1   2  -1 27878.1 406.510   4
   1  -2   2 14493.3 281.031   1
  -1   2  -2 14314.4 251.756   1
  -1   2  -2 14859.2 322.167   4
   1  -2   2 14893.8 247.666   3
  -1   2  -3 30277.3 415.925   1
  -1   2  -3 30226.2 498.022   4
   1  -2   3 30123.4 375.745   3
  -1   2  -4 147.188 42.2699   4
  -1   2  -4 151.624 33.6479   1
  -1   2  -5 63559.7 342.783   2
  -1   2  -5 68007.9 881.191   4
  -1   2  -5 66814.8 740.463   1
  -1   2  -6 12710.8 179.377   2
  -1   2  -6 12887.6 416.435   4
  -1   2  -6 13387.1 359.892   1
  -1   2  -7 1883.95 77.3636   2
  -1   2  -7 1982.77 180.776   4
  -1   2  -7 2067.52 155.329   1
  -1   2  -8 320.569 35.6588   2
  -1   2  -8 338.812 83.5758   4
  -1   2  -8 333.887 70.2686   1
  -1   2  -9 466.660 83.4165   1
  -1   2  -9 467.852 46.3842   2
  -1   2 -10 1614.50 159.898   1
  -1   2 -10 1789.31 97.7087   2
  -1   2 -11 544.019 102.684   1
  -1   2 -11 474.839 59.4323   2
  -1   2 -12-27.4137 61.6119   1
  -1   2 -12-27.1315 29.2961   2
   1  -2  12-29.5946 43.3426   3
  -1   2 -13-7.99852 25.4842   2
   1  -2  13-47.4106 33.6495   3
  -1   2 -14-84.5591 68.2989   1
  -1   2 -15 1802.02 215.763   1
  -1   2 -16 1425.04 197.100   1
  -1   2 -17 420.151 109.463   1
  -1   2 -18-115.691 106.311   1
  -1   2 -19 46.9854 59.2508   1
  -1   2 -20 997.381 195.044   1
   1  -1 -22 58.7152 67.7106   1
   1  -1 -21 591.515 153.766   1
   1  -1 -20 44.5488 71.0520   1
   1  -1 -19 1130.64 197.739   1
   1  -1 -18 176.556 98.8980   1
   1  -1 -18 140.492 62.5717   2
   1  -1 -17 356.809 106.722   1
   1  -1 -17 233.634 73.7520   2
   1  -1 -16 765.140 145.576   1
   1  -1 -15 62.3463 58.6109   1
  -1   1  15 18.4995 30.5656   3
   1  -1 -14 141.194 96.6022   1
  -1   1  14 156.800 50.4135   3
   1  -1 -13 2302.67 205.864   1
  -1   1  13 2299.94 151.345   3
   1  -1 -12 1473.66 158.274   1
  -1   1  12 1687.23 127.450   3
   1  -1 -11 8965.09 362.521   1
  -1   1  11 8582.09 274.256   3
   1  -1 -10 11871.8 390.852   1
  -1   1  10 11969.9 309.738   3
   1  -1  -9-9.23375 37.6450   1
  -1   1   9 70.3376 30.6652   3
   1  -1  -8 231.248 57.0303   1
  -1   1   8 176.973 38.2388   3
   1  -1  -7 2814.39 154.951   1
  -1   1   7 2888.50 132.601   3
   1  -1  -6 7.47243 22.2175   1
  -1   1   6 14.3994 20.8779   3
   1  -1  -5 6349.65 191.940   1
  -1   1   5 6294.92 175.666   3
   1  -1  -5 7091.79 184.971   3
  -1   1   4 2232.85 102.424   1
   1  -1  -4 2108.42 98.0946   1
  -1   1   4 1974.01 93.2710   3
   1  -1  -4 2194.11 96.0361   3
  -1   1   3 46860.7 389.200   1
   1  -1  -3 45764.0 372.078   1
  -1   1   3 43631.5 393.926   3
  -1   1   2 1700.05 56.9351   1
   1  -1  -2 1645.51 53.3942   1
  -1   1   2 1602.07 70.1391   3
  -1   1   1 2245.04 77.1219   4
  -1   1   1 2177.72 76.7958   3
  -1   1   0 796.543 50.1498   4
  -1   1   0 787.302 44.9838   3
   1  -1   1 66255.7 336.755   2
  -1   1  -1 67080.2 334.340   2
  -1   1  -1 68718.4 376.758   1
   1  -1   1 68284.6 395.275   1
  -1   1  -1 69278.2 521.272   4
  -1   1  -1 68517.0 415.159   3
  -1   1  -2 110605. 614.545   1
   1  -1   2 111531. 636.791   1
  -1   1  -2 108943. 755.255   4
   1  -1   2 110044. 543.513   3
  -1   1  -3 20512.9 187.190   2
  -1   1  -3 20646.4 317.025   1
  -1   1  -3 20889.1 373.189   4
   1  -1   3 21654.0 254.808   3
  -1   1  -4 59.2624 14.0207   2
  -1   1  -4 71.0176 37.1009   4
  -1   1  -4 28.3005 28.2778   1
  -1   1  -5 1146.69 56.0490   2
  -1   1  -5 1205.55 113.544   4
  -1   1  -5 1103.40 91.1257   1
  -1   1  -6 834.028 53.6027   2
  -1   1  -6 804.992 98.1735   4
  -1   1  -6 874.994 90.7148   1
  -1   1  -7 91.5467 37.3401   1
  -1   1  -7 127.991 25.2569   2
  -1   1  -8-50.1367 46.0807   1
  -1   1  -8 3.93574 14.9029   2
  -1   1  -9 157.644 55.1671   1
  -1   1  -9 214.726 39.5582   2
  -1   1 -10-115.861 68.7356   1
  -1   1 -10-2.37838 22.1104   2
  -1   1 -11 2760.20 211.600   1
  -1   1 -11 3176.29 148.763   2
   1  -1  11 3080.32 155.547   3
  -1   1 -12 1606.99 175.226   1
  -1   1 -12 2079.33 126.811   2
   1  -1  12 1935.53 127.696   3
  -1   1 -13 205.067 82.8239   1
  -1   1 -13 198.307 40.5086   2
   1  -1  13 232.307 47.9913   3
  -1   1 -14-67.8898 83.0131   1
  -1   1 -14-89.0101 50.2976   2
  -1   1 -15 407.089 100.565   1
  -1   1 -16 1986.06 236.355   1
  -1   1 -17 703.776 142.714   1
  -1   1 -18 210.734 86.5082   1
  -1   1 -19-65.9395 80.3301   1
  -1   1 -20 1066.39 195.816   1
  -1   1 -21 5.14159 68.2657   1
   1   0 -22 15.1243 73.5613   1
   1   0 -21 195.388 112.102   1
   1   0 -20 1323.98 225.282   1
   1   0 -19 760.934 160.638   1
   1   0 -18 828.633 164.791   1
   1   0 -17 2232.03 255.420   1
   1   0 -17 1863.95 167.589   2
   1   0 -16 1304.90 182.566   1
   1   0 -16 1191.19 129.534   2
   1   0 -15 9815.37 473.040   1
  -1   0  15 9738.50 337.560   3
   1   0 -14 3584.09 276.302   1
  -1   0  14 3409.10 197.455   3
   1   0 -13 172.262 104.777   1
  -1   0  13 96.6230 48.3062   3
   1   0 -12 7509.12 365.113   1
  -1   0  12 7315.82 269.668   3
   1   0 -11 4427.20 263.696   1
  -1   0  11 4107.48 195.491   3
   1   0 -10 6642.42 307.859   1
  -1   0  10 5957.15 225.600   3
   1   0  -9 7.91598 33.5936   1
  -1   0   9-0.29589 22.6453   3
   1   0  -8 28704.6 559.468   1
  -1   0   8 29562.5 464.147   3
   1   0  -7 4419.75 204.840   1
  -1   0   7 4344.08 171.319   3
   1   0  -6 10.9178 25.4165   1
  -1   0   6 156.532 32.7315   3
   1   0  -5 465.543 57.3362   1
  -1   0   5 447.855 51.4227   3
   1   0  -4 17141.3 300.044   1
   1   0  -4 18350.6 276.470   3
  -1   0   4 17069.0 276.791   3
   1   0  -3 21636.9 292.864   1
  -1   0   3 20865.2 278.156   3
   1   0  -2 1793.92 69.9604   1
  -1   0   2 1631.54 70.8408   3
   1   0   2 15668.0 169.943   2
  -1   0  -2 15892.2 181.810   2
  -1   0  -2 16280.5 213.536   1
  -1   0  -2 15968.0 243.001   4
  -1   0  -2 16075.7 148.141   3
   1   0   2 15722.6 146.692   3
  -1   0  -3 31971.6 273.010   2
   1   0   3 31785.8 250.818   2
  -1   0  -3 31706.3 360.559   1
  -1   0  -3 32804.9 414.115   4
   1   0   3 31768.2 222.672   3
  -1   0  -4 22575.4 249.971   2
  -1   0  -4 23513.8 403.799   4
  -1   0  -4 23213.7 351.465   1
  -1   0  -5 21559.4 377.580   1
  -1   0  -5 20778.9 265.669   2
  -1   0  -6 78315.0 788.803   1
  -1   0  -6 76448.2 553.670   2
  -1   0  -7 5258.45 224.205   1
  -1   0  -7 5200.11 157.783   2
  -1   0  -8 9927.88 329.171   1
  -1   0  -8 9906.37 231.642   2
  -1   0  -9 2496.87 177.677   1
  -1   0  -9 2708.20 130.656   2
   1   0   9 2437.86 112.305   3
  -1   0 -10-15.7694 54.0282   1
  -1   0 -10 30.4913 30.7167   2
   1   0  10-28.7713 20.9202   3
  -1   0 -11 34814.0 736.829   1
  -1   0 -11 36179.0 530.381   2
   1   0  11 35845.9 470.621   3
  -1   0 -12 321.701 71.8428   1
  -1   0 -12 318.092 58.0444   2
   1   0  12 401.890 54.8979   3
  -1   0 -13 654.802 119.663   1
  -1   0 -13 699.712 85.7188   2
   1   0  13 661.478 68.0909   3
  -1   0 -14 18.4621 58.2864   1
  -1   0 -14-55.1503 42.0773   2
  -1   0 -15 4644.07 329.459   1
  -1   0 -15 4876.73 238.298   2
  -1   0 -16 224.432 70.2643   1
  -1   0 -17 203.931 101.272   1
  -1   0 -18-40.5752 84.8277   1
  -1   0 -19 4.77226 74.5392   1
  -1   0 -20 220.107 114.633   1
  -1   0 -21 2893.05 333.565   1
   1   1 -21 141.348 79.5523   1
   1   1 -20 31.9927 74.2912   1
   1   1 -19-69.9471 106.563   1
   1   1 -18-24.9077 82.5684   1
   1   1 -17 2478.51 264.653   1
   1   1 -16 1728.32 218.179   1
   1   1 -16 1401.87 133.636   2
   1   1 -15 882.914 154.542   1
  -1  -1  15 886.694 107.742   3
   1   1 -14 2190.00 229.592   1
  -1  -1  14 2255.66 166.763   3
   1   1 -13 335.412 100.725   1
  -1  -1  13 290.818 66.8677   3
   1   1 -12 1594.95 180.258   1
  -1  -1  12 1520.77 134.690   3
   1   1 -11 3257.23 239.596   1
  -1  -1  11 3214.24 187.722   3
   1   1 -10 11424.6 413.863   1
  -1  -1  10 11048.8 328.979   3
   1   1  -9 5164.79 263.961   1
  -1  -1   9 5185.04 215.983   3
   1   1  -8 287.428 65.8607   1
  -1  -1   8 199.852 49.0733   3
   1   1  -7 15489.3 400.624   1
  -1  -1   7 15618.0 335.503   3
   1   1  -6 6616.27 245.069   1
  -1  -1   6 6643.74 209.337   3
   1   1  -5 11267.7 295.437   1
  -1  -1   5 11035.1 252.373   3
   1   1  -4 80482.5 724.161   1
   1   1  -3 35481.2 440.790   1
   1   1  -2 344685. 1241.09   1
  -1  -1  -2 83722.8 488.857   1
  -1  -1  -2 77891.1 451.388   2
  -1  -1  -3 486664. 1365.87   1
  -1  -1  -3 469750. 1173.68   2
  -1  -1  -4 18650.2 304.666   1
  -1  -1  -4 17813.9 251.620   2
  -1  -1  -5 1029.10 80.8270   1
  -1  -1  -5 1057.52 67.2330   2
  -1  -1  -6 188072. 935.117   2
   1   1   6 184117. 601.210   3
  -1  -1  -7 51002.5 669.781   1
  -1  -1  -7 49858.4 517.201   2
   1   1   7 47448.6 348.703   3
  -1  -1  -8 1349.59 120.899   1
  -1  -1  -8 1332.82 95.0501   2
   1   1   8 1202.46 61.3941   3
  -1  -1  -9 2798.16 181.742   1
  -1  -1  -9 3091.81 145.281   2
   1   1   9 2669.21 97.0487   3
  -1  -1 -10 6947.03 304.510   1
  -1  -1 -10 7382.97 239.707   2
   1   1  10 6642.09 162.012   3
  -1  -1 -11 48414.2 845.798   1
  -1  -1 -11 49997.6 650.283   2
   1   1  11 47982.6 458.595   3
  -1  -1 -12 24011.8 629.410   1
  -1  -1 -12 24474.5 481.019   2
   1   1  12 23347.7 333.075   3
  -1  -1 -13 14800.2 521.437   1
  -1  -1 -13 15206.6 398.734   2
   1   1  13 14248.8 260.329   3
  -1  -1 -14 28.7572 55.9733   1
  -1  -1 -14-39.2523 41.2987   2
  -1  -1 -15 6973.52 398.823   1
  -1  -1 -15 7636.71 308.612   2
  -1  -1 -16 2991.52 271.939   1
  -1  -1 -16 3110.07 206.417   2
  -1  -1 -17 255.532 93.5837   1
  -1  -1 -17 259.664 65.3212   2
  -1  -1 -18 8490.77 495.984   1
  -1  -1 -19 860.618 172.627   1
  -1  -1 -20 346.372 148.633   1
  -1  -1 -21 11.0454 81.4710   1
  -1  -1 -22 155.503 103.035   1
   1   2 -21 643.688 171.075   1
   1   2 -20 448.494 130.147   1
   1   2 -19 1586.82 241.042   1
   1   2 -18 31.1110 72.2603   1
   1   2 -17 377.346 108.909   1
   1   2 -16 1779.54 226.176   1
   1   2 -15-47.9012 64.2317   1
   1   2 -15-47.4123 43.9375   2
  -1  -2  15 44.9600 44.9396   3
   1   2 -14 1537.06 192.868   1
  -1  -2  14 1970.00 171.484   3
   1   2 -13 2075.18 212.942   1
  -1  -2  13 2328.70 179.708   3
   1   2 -12 50137.6 988.338   1
  -1  -2  12 48939.3 781.988   3
   1   2 -11 3121.06 243.843   1
  -1  -2  11 2773.01 185.394   3
   1   2 -10 50889.8 902.674   1
  -1  -2  10 48453.2 722.241   3
   1   2  -9 1477.91 152.107   1
  -1  -2   9 1390.49 121.771   3
   1   2  -8 1788.15 154.929   1
   1   2  -7 5005.42 241.693   1
   1   2  -6 19673.5 449.672   1
   1   2  -5 110557. 764.959   2
   1   2  -5 107347. 1026.94   4
   1   2  -5 108656. 985.124   1
   1   2  -4 13587.3 250.508   2
   1   2  -4 11393.5 317.850   4
   1   2  -4 12735.1 317.627   1
   1   2  -3 685.089 52.6685   2
   1   2  -3 565.246 68.3341   4
   1   2  -3 584.865 69.5732   1
  -1  -2   2 305220. 1025.43   2
   1   2  -2 304435. 1266.56   4
  -1  -2   1 249390. 897.780   2
   1   2  -1 251756. 979.126   4
  -1  -2   0 32398.2 317.719   2
   1   2   0 32574.1 292.538   4
  -1  -2  -1 84779.4 515.926   2
   1   2   1 86255.6 407.338   4
  -1  -2  -2 6711.22 157.245   1
  -1  -2  -2 6525.76 146.088   2
  -1  -2  -3 152788. 825.344   1
  -1  -2  -3 151855. 738.468   2
  -1  -2  -3 156900. 432.298   3
  -1  -2  -4 9669.25 222.400   1
  -1  -2  -4 9692.29 202.781   2
  -1  -2  -5 15830.2 313.449   1
  -1  -2  -5 15658.4 272.649   2
  -1  -2  -6 376.126 57.3306   1
  -1  -2  -6 550.323 63.6129   2
  -1  -2  -7 16713.6 381.791   1
  -1  -2  -7 16664.8 318.586   2
   1   2   7 15410.4 150.775   3
  -1  -2  -8-68.9496 49.1731   1
   1   2   8 1.38454 8.15189   3
  -1  -2  -9 5955.37 263.297   1
  -1  -2  -9 6015.53 214.151   2
   1   2   9 5387.91 111.619   3
  -1  -2 -10 836.909 109.034   1
  -1  -2 -10 906.699 90.2065   2
   1   2  10 862.456 47.6394   3
  -1  -2 -11 109.279 50.6289   1
  -1  -2 -11 180.777 49.1491   2
   1   2  11 160.580 24.3622   3
  -1  -2 -12 17322.4 526.529   1
  -1  -2 -12 17359.7 422.651   2
   1   2  12 16106.7 219.040   3
  -1  -2 -13-65.4376 66.4265   1
  -1  -2 -13-0.76209 37.2145   2
   1   2  13 20.6829 10.7309   3
  -1  -2 -14-71.0100 79.5766   1
  -1  -2 -14 26.7626 39.8060   2
  -1  -2 -15 1106.69 162.027   1
  -1  -2 -15 1106.78 123.371   2
  -1  -2 -16 247.822 98.2480   1
  -1  -2 -16 320.047 79.5368   2
  -1  -2 -17 206.713 91.6332   1
  -1  -2 -17 192.497 72.7086   2
  -1  -2 -18-25.6276 78.1715   1
  -1  -2 -18 79.5638 48.2018   2
  -1  -2 -19 1102.66 189.959   1
  -1  -2 -20 258.483 129.470   1
  -1  -2 -21 1081.88 203.396   1
  -1  -2 -22 402.684 143.282   1
   1   3 -20 335.290 130.154   1
   1   3 -19 349.426 123.065   1
   1   3 -18 121.230 76.2731   1
   1   3 -17 1005.71 177.742   1
   1   3 -16 24.7381 68.6899   1
   1   3 -15 2043.03 236.227   1
  -1  -3  15 2292.38 196.559   3
   1   3 -14 1118.98 171.603   1
  -1  -3  14 1155.29 135.231   3
   1   3 -13 418.348 107.328   1
  -1  -3  13 494.519 91.5686   3
   1   3 -12 445.183 118.228   1
  -1  -3  12 311.129 70.9576   3
   1   3 -11 2451.39 219.088   1
  -1  -3  11 2662.64 191.532   3
   1   3 -10 6407.80 336.134   1
   1   3  -9 24534.1 620.366   1
   1   3  -8 9626.38 370.750   1
   1   3  -7 23547.3 599.137   4
   1   3  -7 24303.3 558.463   1
   1   3  -6 1393.59 91.3510   2
   1   3  -6 1620.93 159.583   4
   1   3  -6 1499.92 140.851   1
   1   3  -5 16256.7 292.892   2
   1   3  -5 15826.4 426.464   4
   1   3  -5 16949.6 421.212   1
   1   3  -4 10009.1 217.708   2
   1   3  -4 9844.02 312.243   4
   1   3  -4 10716.4 330.482   1
  -1  -3   3 8271.70 179.993   2
   1   3  -3 8677.15 184.350   2
   1   3  -3 7940.76 262.322   4
   1   3  -3 9244.29 285.758   1
   1   3  -2 5677.20 142.022   2
  -1  -3   2 5177.51 144.321   2
   1   3  -2 5101.99 190.393   4
   1   3  -1 5933.84 140.640   2
  -1  -3   1 5173.01 140.348   2
   1   3  -1 5311.65 174.459   4
   1   3   0 56117.3 426.243   2
  -1  -3   0 52614.8 443.323   2
  -1  -3   0 56187.9 484.554   4
   1   3   0 52786.8 493.922   4
  -1  -3  -1 210504. 887.288   2
  -1  -3  -1 218671. 864.715   4
   1   3   1 210020. 883.664   4
  -1  -3  -2 1422.59 78.1920   2
   1   3   2 1262.96 67.6827   4
  -1  -3  -3 1327.92 84.8736   1
  -1  -3  -3 1551.87 86.6622   2
  -1  -3  -4 15692.5 301.730   1
  -1  -3  -4 16277.9 284.705   2
  -1  -3  -4 16896.0 199.277   3
  -1  -3  -5 42918.3 531.778   1
  -1  -3  -5 42460.0 483.598   2
  -1  -3  -5 43091.9 300.814   3
  -1  -3  -6 25681.3 440.188   1
  -1  -3  -6 25212.9 387.694   2
  -1  -3  -6 25212.6 236.452   3
  -1  -3  -7 36297.9 563.018   1
  -1  -3  -7 36364.7 492.421   2
   1   3   7 35398.8 257.253   3
  -1  -3  -7 36495.1 287.276   3
  -1  -3  -8 10504.5 327.360   1
  -1  -3  -8 10761.4 284.956   2
   1   3   8 10420.9 143.282   3
  -1  -3  -9 7075.05 286.440   1
  -1  -3  -9 7384.26 246.830   2
   1   3   9 6982.65 120.386   3
  -1  -3 -10 265.312 64.1647   1
  -1  -3 -10 290.674 61.0998   2
   1   3  10 249.745 23.6155   3
  -1  -3 -11 2598.73 194.900   1
  -1  -3 -11 2646.65 163.456   2
   1   3  11 2365.05 71.9668   3
  -1  -3 -12 3113.74 222.367   1
  -1  -3 -12 3179.08 191.012   2
   1   3  12 3143.64 82.5370   3
  -1  -3 -13 7225.09 359.145   1
  -1  -3 -13 7169.68 295.733   2
   1   3  13 6186.82 107.531   3
  -1  -3 -14 176.356 77.6892   1
  -1  -3 -14 170.474 56.2464   2
  -1  -3 -15 2384.28 226.469   1
  -1  -3 -15 2214.39 184.217   2
  -1  -3 -16 3092.68 271.992   1
  -1  -3 -16 2997.54 217.877   2
  -1  -3 -17 550.282 132.270   1
  -1  -3 -17 739.062 117.666   2
  -1  -3 -18 1108.81 181.741   1
  -1  -3 -18 1080.92 141.357   2
  -1  -3 -19 46.8032 88.2351   1
  -1  -3 -19 173.188 73.0845   2
  -1  -3 -20 4976.14 412.607   1
  -1  -3 -21 998.728 194.522   1
  -1  -3 -22 2452.26 306.083   1
   1   4 -20 824.572 181.573   1
   1   4 -19 630.981 163.632   1
   1   4 -18 1819.82 259.488   1
   1   4 -17 4793.75 395.701   1
   1   4 -16 1811.75 237.126   1
   1   4 -15 1733.50 228.041   1
  -1  -4  15 1369.67 161.555   3
   1   4 -14 2818.00 276.896   1
  -1  -4  14 3385.55 244.564   3
   1   4 -13 526.473 133.324   1
  -1  -4  13 633.180 105.741   3
   1   4 -12 4318.79 312.991   1
  -1  -4  12 4478.36 267.744   3
   1   4 -11 1239.47 165.393   1
   1   4 -10 3998.75 277.068   1
   1   4  -9 40564.5 831.531   1
   1   4  -8 1335.74 166.445   4
   1   4  -8 1339.60 154.213   1
   1   4  -7 2859.97 135.274   2
   1   4  -7 3024.32 233.306   4
   1   4  -7 3185.76 217.349   1
   1   4  -6 3269.37 136.770   2
   1   4  -6 3121.52 220.489   4
   1   4  -6 3317.73 211.643   1
   1   4  -5 6880.41 180.666   2
   1   4  -5 6961.36 304.162   4
   1   4  -5 7240.61 304.520   1
   1   4  -4 1120.60 69.1688   2
   1   4  -4 997.547 112.191   4
   1   4  -4 1026.80 108.228   1
  -1  -4   3 40.7307 21.4876   2
   1   4  -3 4.44763 13.0921   2
   1   4  -3-19.0774 37.1402   4
   1   4  -3-10.5665 42.5457   1
   1   4  -2 23368.7 293.336   2
  -1  -4   2 20779.0 305.149   2
   1   4  -2 22194.8 440.438   4
  -1  -4   1 26499.0 342.520   2
   1   4  -1 28833.7 319.418   2
   1   4  -1 27692.0 455.286   4
   1   4   0 5294.98 140.718   2
  -1  -4   0 4706.30 144.974   2
   1   4   0 4812.42 180.231   4
  -1  -4  -1 14842.5 258.579   2
   1   4   1 16041.3 253.248   2
   1   4   1 14249.4 286.068   4
  -1  -4  -1 15320.0 282.558   4
  -1  -4  -2 43142.7 460.915   2
   1   4   2 42545.9 470.302   4
  -1  -4  -3 13924.7 270.827   2
   1   4   3 13985.7 270.379   4
  -1  -4  -4 1597.06 105.143   1
  -1  -4  -4 1565.88 95.5248   2
  -1  -4  -4 1734.19 81.1263   3
  -1  -4  -5 559.507 66.9511   1
  -1  -4  -5 631.819 67.5426   2
  -1  -4  -5 624.109 46.6665   3
  -1  -4  -6 30016.3 490.892   1
  -1  -4  -6 29773.0 448.737   2
  -1  -4  -6 30034.6 317.610   3
  -1  -4  -7 8279.99 276.511   1
  -1  -4  -7 8458.74 252.599   2
  -1  -4  -7 8091.66 165.585   3
  -1  -4  -8 8876.49 300.947   1
  -1  -4  -8 9516.22 282.669   2
  -1  -4  -8 8661.72 172.322   3
  -1  -4  -9 19853.7 477.589   1
  -1  -4  -9 20827.6 436.140   2
   1   4   9 19644.8 237.439   3
  -1  -4  -9 19512.2 257.598   3
  -1  -4 -10 10637.6 372.389   1
  -1  -4 -10 11100.2 329.922   2
   1   4  10 10254.9 168.707   3
  -1  -4 -11 62.9251 44.1903   1
  -1  -4 -11 228.020 60.6014   2
   1   4  11 156.844 21.1176   3
  -1  -4 -12 13339.5 462.933   1
  -1  -4 -12 13043.4 391.852   2
   1   4  12 12404.8 170.995   3
  -1  -4 -13-69.2877 72.4699   1
  -1  -4 -13 55.3396 52.4089   2
  -1  -4 -14 6757.23 362.767   1
  -1  -4 -14 6496.71 305.594   2
  -1  -4 -15 178.041 68.7249   1
  -1  -4 -15 229.128 72.2947   2
  -1  -4 -16 0.86486 58.5158   1
  -1  -4 -16 139.166 67.8091   2
  -1  -4 -17-24.5702 71.5937   1
  -1  -4 -17 86.8900 60.8856   2
  -1  -4 -18 725.278 156.663   1
  -1  -4 -18 710.416 122.649   2
  -1  -4 -19 535.644 136.048   1
  -1  -4 -19 794.468 127.583   2
  -1  -4 -20 1.92181 75.9444   1
  -1  -4 -20 13.9905 60.8969   2
  -1  -4 -21 378.026 134.861   1
  -1  -4 -22-53.6482 87.7821   1
   1   5 -19-15.2135 87.3357   1
   1   5 -18 1456.53 233.859   1
   1   5 -17 4726.59 399.412   1
   1   5 -16 1152.64 196.856   1
   1   5 -15 2863.94 298.168   1
  -1  -5  15 2541.01 227.401   3
   1   5 -14-37.0042 67.5274   1
  -1  -5  14 18.2934 40.4656   3
   1   5 -13 254.793 100.878   1
  -1  -5  13 377.072 93.3908   3
   1   5 -12 109.224 69.1031   1
   1   5 -11 868.879 144.360   1
   1   5 -10 4152.94 292.226   1
   1   5  -9 14912.5 579.876   4
   1   5  -9 14949.2 527.025   1
   1   5  -8 605.527 129.758   4
   1   5  -8 715.354 131.444   1
   1   5  -7 4593.41 151.084   2
   1   5  -7 5013.57 311.654   4
   1   5  -7 5010.64 283.087   1
   1   5  -6 718.328 60.1922   2
   1   5  -6 743.167 117.467   4
   1   5  -6 850.518 119.545   1
   1   5  -5 3838.69 128.278   2
   1   5  -5 4047.23 251.210   4
   1   5  -5 4209.89 251.642   1
   1   5  -4 1520.12 77.2649   2
   1   5  -4 1475.64 141.493   4
   1   5  -4 1667.78 150.421   1
   1   5  -3 2340.94 95.7350   2
  -1  -5   3 2298.65 104.502   2
   1   5  -3 2390.86 169.271   4
  -1  -5   2 369.993 44.9132   2
   1   5  -2 424.079 40.5466   2
   1   5  -2 332.827 67.0053   4
  -1  -5   1 10325.2 232.387   2
   1   5  -1 10760.0 205.387   2
   1   5  -1 10499.0 316.306   4
   1   5   0 10066.1 204.823   2
  -1  -5   0 9328.09 221.997   2
   1   5   0 9705.05 285.693   4
  -1  -5  -1 4874.25 161.301   2
   1   5   1 4804.65 190.437   4
  -1  -5  -2 7149.10 203.805   2
   1   5   2 7135.68 226.769   4
  -1  -5  -3 2711.85 128.154   2
   1   5   3 2624.63 135.574   4
  -1  -5  -4 11487.7 272.930   2
   1   5   4 11171.3 280.122   4
  -1  -5  -5 1365.85 108.078   1
  -1  -5  -5 1304.01 99.6847   2
  -1  -5  -6 16637.1 389.587   1
  -1  -5  -6 17069.9 363.245   2
  -1  -5  -7 12572.2 354.544   1
  -1  -5  -7 12942.9 331.796   2
  -1  -5  -7 12229.0 238.122   3
  -1  -5  -8 215.874 53.9771   1
  -1  -5  -8 352.797 70.5946   2
  -1  -5  -8 317.468 40.1782   3
  -1  -5  -9 6870.69 294.266   1
  -1  -5  -9 6839.73 262.602   2
  -1  -5  -9 6662.19 178.671   3
  -1  -5 -10 1477.67 144.040   1
  -1  -5 -10 1726.13 143.827   2
  -1  -5 -10 1419.70 80.1191   3
  -1  -5 -11 8669.32 359.058   1
  -1  -5 -11 8485.78 316.618   2
  -1  -5 -11 7861.55 184.949   3
  -1  -5 -12 1964.34 178.633   1
  -1  -5 -12 2028.34 165.968   2
  -1  -5 -13-49.0582 74.7895   1
  -1  -5 -13-4.21069 45.0573   2
  -1  -5 -14 1287.73 163.606   1
  -1  -5 -14 1198.10 137.309   2
  -1  -5 -15-104.355 81.3507   1
  -1  -5 -15 5.68668 41.1707   2
  -1  -5 -16 1568.69 195.063   1
  -1  -5 -16 1305.14 156.555   2
  -1  -5 -17 221.496 91.0418   1
  -1  -5 -17 192.925 74.5347   2
  -1  -5 -18 1769.61 219.474   1
  -1  -5 -18 1807.59 191.059   2
  -1  -5 -19 1152.85 192.963   1
  -1  -5 -19 855.835 141.718   2
  -1  -5 -20 408.977 122.802   1
  -1  -5 -20 269.757 85.1841   2
  -1  -5 -21 1532.33 249.606   1
  -1  -5 -21 1301.69 187.574   2
  -1  -5 -22 671.207 169.886   1
  -1  -5 -23 79.4585 87.0101   1
   1   6 -19 190.764 123.607   1
   1   6 -18-6.95481 89.7971   1
   1   6 -17 5495.49 445.334   1
   1   6 -16 1534.92 236.440   1
   1   6 -15 1036.41 192.406   1
  -1  -6  15 952.230 149.952   3
   1   6 -14 255.218 97.9438   1
  -1  -6  14 200.888 79.2521   3
   1   6 -13 5.24508 85.1019   1
   1   6 -12 560.029 129.551   1
   1   6 -11 1328.55 180.807   1
   1   6 -10 1621.15 215.867   4
   1   6 -10 1633.56 193.105   1
   1   6  -9 156.409 70.2120   4
   1   6  -9 78.6788 61.0837   1
   1   6  -8 24678.6 747.702   4
   1   6  -8 22209.0 642.656   1
   1   6  -7 17437.6 600.549   4
   1   6  -7 16243.4 530.327   1
   1   6  -6 14035.2 222.209   2
   1   6  -6 15682.4 548.599   4
   1   6  -6 15317.1 500.920   1
   1   6  -5 30.2693 13.1107   2
   1   6  -5-18.1131 65.7104   4
   1   6  -5 36.7211 49.7462   1
   1   6  -4 100.619 20.2305   2
  -1  -6   4 82.7628 23.5841   2
   1   6  -4 85.8442 48.4946   4
   1   6  -4 80.8763 45.1909   1
  -1  -6   3 3583.40 138.592   2
   1   6  -3 3837.30 119.425   2
   1   6  -3 3678.09 231.612   4
  -1  -6   2 1895.06 103.773   2
   1   6  -2 2218.26 94.1857   2
   1   6  -2 2004.97 162.343   4
  -1  -6   1 8260.59 225.658   2
   1   6  -1 8487.54 316.012   4
  -1  -6   0 65561.0 634.383   2
   1   6   0 67736.3 847.533   4
  -1  -6  -1 36623.0 477.961   2
   1   6   1 37467.7 603.091   4
  -1  -6  -2 78648.3 726.588   2
   1   6   2 79279.8 840.891   4
  -1  -6  -3 4163.44 170.122   2
   1   6   3 4397.95 196.671   4
  -1  -6  -4 19488.0 381.432   2
   1   6   4 19710.4 408.521   4
  -1  -6  -5 5740.06 216.164   2
   1   6   5 6092.20 232.276   4
  -1  -6  -6 9525.95 300.517   1
  -1  -6  -6 10387.5 299.853   2
  -1  -6  -7 10991.7 346.965   1
  -1  -6  -7 10507.1 316.328   2
  -1  -6  -8 1173.73 121.755   1
  -1  -6  -8 1349.68 125.346   2
  -1  -6  -9 886.323 109.473   1
  -1  -6  -9 1137.15 116.859   2
  -1  -6 -10 4946.04 261.129   1
  -1  -6 -10 4959.64 241.776   2
  -1  -6 -11 2533.21 201.946   1
  -1  -6 -11 2518.85 183.097   2
  -1  -6 -12 40.1998 61.9581   1
  -1  -6 -12 90.9662 53.5875   2
  -1  -6 -13 7459.44 369.395   1
  -1  -6 -13 6971.09 320.965   2
  -1  -6 -14 181.116 67.1816   1
  -1  -6 -14 270.751 77.3283   2
  -1  -6 -15 982.868 148.387   1
  -1  -6 -15 1031.63 136.834   2
  -1  -6 -16 43.2631 70.7916   1
  -1  -6 -16 213.117 70.5500   2
  -1  -6 -17 198.997 89.9003   1
  -1  -6 -17 202.334 69.1353   2
  -1  -6 -18 301.678 98.7046   1
  -1  -6 -18 285.857 90.9874   2
  -1  -6 -19 5092.86 397.530   1
  -1  -6 -19 4652.95 324.073   2
  -1  -6 -20 1254.92 214.272   1
  -1  -6 -20 1193.29 172.646   2
  -1  -6 -21 10.9267 78.2610   1
  -1  -6 -21-42.6830 72.2259   2
  -1  -6 -22 2156.92 294.074   1
  -1  -6 -22 1419.21 200.881   2
  -1  -6 -23 1357.44 246.562   1
   1   7 -18 1831.40 273.777   1
   1   7 -17 137.728 104.393   1
   1   7 -16 3979.12 374.086   1
   1   7 -15 450.373 136.851   1
   1   7 -14 1083.48 188.030   1
  -1  -7  14 1040.74 158.578   3
   1   7 -13 255.299 94.9816   1
   1   7 -12-72.4241 76.4072   1
   1   7 -11 292.007 138.305   4
   1   7 -11 20.5606 58.0358   1
   1   7 -10 256.520 103.009   4
   1   7 -10 215.748 80.2482   1
   1   7  -9 3935.68 328.111   4
   1   7  -9 3851.35 293.446   1
   1   7  -8 22899.3 759.494   4
   1   7  -8 20575.6 646.052   1
   1   7  -7 239.911 95.7872   4
   1   7  -7 299.543 99.0192   1
   1   7  -6 3975.73 92.3726   2
   1   7  -6 4608.35 312.319   4
   1   7  -6 4259.39 279.689   1
   1   7  -5 6376.10 132.032   2
   1   7  -5 6501.82 356.644   4
   1   7  -5 6514.85 343.284   1
   1   7  -4 1667.56 74.2044   2
  -1  -7   4 1594.36 89.0183   2
   1   7  -4 1728.44 178.640   4
   1   7  -4 1781.50 180.188   1
   1   7  -3 2151.51 90.1831   2
  -1  -7   3 2097.14 111.221   2
   1   7  -3 2020.86 183.671   4
  -1  -7   2-6.33909 21.3372   2
   1   7  -2-53.0606 67.5510   4
  -1  -7   1 16575.3 339.872   2
   1   7  -1 16934.7 486.726   4
  -1  -7   0 12457.7 297.683   2
   1   7   0 12557.9 402.743   4
  -1  -7  -1 44486.7 570.590   2
   1   7   1 46219.5 751.304   4
  -1  -7  -2 3172.40 157.051   2
   1   7   2 3121.26 187.523   4
  -1  -7  -3 7924.67 251.586   2
   1   7   3 8208.39 295.556   4
  -1  -7  -4 5251.90 212.078   2
   1   7   4 5185.50 234.045   4
  -1  -7  -5 6092.34 235.586   2
   1   7   5 6124.90 256.522   4
  -1  -7  -6-12.6778 48.2869   2
   1   7   6-20.4811 39.1396   4
  -1  -7  -7 26660.2 525.769   2
  -1  -7  -8 20527.4 480.837   2
  -1  -7  -8 19677.2 490.775   1
  -1  -7  -9 669.679 99.6677   2
  -1  -7  -9 692.315 104.155   1
  -1  -7 -10 3083.08 201.475   2
  -1  -7 -10 3286.56 223.280   1
  -1  -7 -11 15768.8 465.116   2
  -1  -7 -11 15739.6 504.825   1
  -1  -7 -12 5402.26 284.493   2
  -1  -7 -12 5199.06 300.559   1
  -1  -7 -13 220.753 66.2331   2
  -1  -7 -13 234.259 79.5934   1
  -1  -7 -14 377.849 83.2721   2
  -1  -7 -14 414.462 103.349   1
  -1  -7 -15 7733.76 376.787   2
  -1  -7 -15 7914.47 422.739   1
  -1  -7 -16 1129.72 155.825   2
  -1  -7 -16 1264.68 183.874   1
  -1  -7 -17 286.161 98.0134   2
  -1  -7 -17 103.467 72.2463   1
  -1  -7 -18 905.116 147.308   2
  -1  -7 -18 1026.78 182.359   1
  -1  -7 -19 1494.33 192.279   2
  -1  -7 -19 1072.14 188.804   1
  -1  -7 -20 545.784 127.082   2
  -1  -7 -20 696.976 170.890   1
  -1  -7 -21 784.935 150.606   2
  -1  -7 -21 1070.83 201.715   1
  -1  -7 -22 365.025 112.705   2
  -1  -7 -22 695.591 167.931   1
  -1  -7 -23 198.984 89.4940   2
  -1  -7 -23 387.298 130.616   1
   1   8 -17 370.861 146.812   1
   1   8 -16 521.554 166.235   1
   1   8 -15 5081.31 421.177   1
   1   8 -14 181.523 93.1451   1
   1   8 -13 900.870 172.516   1
   1   8 -12 3396.58 313.715   1
   1   8 -11 4913.54 418.307   4
   1   8 -11 4008.38 332.005   1
   1   8 -10 110.675 103.730   4
   1   8 -10-37.8502 91.3181   1
   1   8  -9 13.9013 94.3344   4
   1   8  -9-6.98917 70.7336   1
   1   8  -8 12767.0 596.949   4
   1   8  -8 11823.5 513.838   1
   1   8  -7 9098.54 486.978   4
   1   8  -7 8147.64 412.511   1
   1   8  -6 28311.7 815.963   4
   1   8  -6 24822.8 702.188   1
   1   8  -5 19688.7 657.272   4
   1   8  -5 18343.4 602.956   1
   1   8  -4 49920.4 993.955   4
   1   8  -4 47722.6 947.851   1
  -1  -8   3 4973.15 177.516   2
   1   8  -3 5077.89 312.007   4
  -1  -8   2 2663.01 138.706   2
   1   8  -2 3077.26 233.265   4
  -1  -8   1 23479.4 429.361   2
   1   8  -1 25314.3 641.648   4
  -1  -8   0 18861.9 389.016   2
   1   8   0 19755.8 549.770   4
  -1  -8  -1 11988.6 318.201   2
   1   8   1 12017.7 419.167   4
  -1  -8  -2 10676.0 305.295   2
   1   8   2 10240.6 370.802   4
  -1  -8  -3 26803.8 493.592   2
   1   8   3 26029.7 576.981   4
  -1  -8  -4 8783.12 290.005   2
   1   8   4 9068.90 341.374   4
  -1  -8  -5 181.929 49.3570   2
   1   8   5 147.167 51.1532   4
  -1  -8  -6 16886.2 423.561   2
   1   8   6 16806.7 461.968   4
  -1  -8  -7 30557.1 591.314   2
   1   8   7 30571.8 622.143   4
  -1  -8  -8-7.08716 50.1550   2
   1   8   8 73.6525 57.6568   4
  -1  -8  -9 1961.66 163.244   2
  -1  -8  -9 1718.76 158.366   1
  -1  -8 -10 1035.84 123.266   2
  -1  -8 -10 882.955 119.443   1
  -1  -8 -11 7195.02 330.930   2
  -1  -8 -11 7090.55 348.718   1
  -1  -8 -12 17193.2 522.003   2
  -1  -8 -12 17470.4 566.043   1
  -1  -8 -13 1753.89 175.077   2
  -1  -8 -13 1964.27 200.088   1
  -1  -8 -14 377.711 90.6083   2
  -1  -8 -14 348.244 103.943   1
  -1  -8 -15 1441.45 169.636   2
  -1  -8 -15 1556.72 199.768   1
  -1  -8 -16 546.090 114.417   2
  -1  -8 -16 631.194 130.757   1
  -1  -8 -17 413.906 96.4165   2
  -1  -8 -17 411.721 120.105   1
  -1  -8 -18 527.338 124.348   2
  -1  -8 -18 635.966 152.408   1
  -1  -8 -19-76.3268 69.2134   2
  -1  -8 -19 75.6265 72.5777   1
  -1  -8 -20 3280.82 301.444   2
  -1  -8 -20 3619.50 352.403   1
  -1  -8 -21 987.981 175.523   2
  -1  -8 -21 1387.22 228.523   1
  -1  -8 -22 99.6100 66.2947   2
  -1  -8 -22 341.322 132.279   1
  -1  -8 -23 715.839 146.726   2
  -1  -8 -23 1228.75 232.053   1
   1   9 -16 5806.57 471.149   1
   1   9 -15 3643.45 372.680   1
   1   9 -14 2128.63 275.725   1
   1   9 -13 180.466 108.843   1
   1   9 -12 9231.41 527.377   1
   1   9 -11 49.2149 82.6935   4
   1   9 -11-34.1542 66.8587   1
   1   9 -10 175.357 104.013   4
   1   9 -10-7.41195 110.888   1
   1   9  -9 613.827 156.302   4
   1   9  -9 494.582 126.777   1
   1   9  -8 356.834 121.711   4
   1   9  -8 411.001 121.432   1
   1   9  -7 9247.68 514.885   4
   1   9  -7 9093.94 455.914   1
   1   9  -6 8857.77 484.498   4
   1   9  -6 8315.01 427.550   1
   1   9  -5 8079.46 448.944   4
   1   9  -5 7478.16 409.488   1
   1   9  -4 26312.5 778.259   4
   1   9  -4 24802.4 716.431   1
  -1  -9   3 1949.77 114.998   2
   1   9  -3 2510.71 248.121   4
   1   9  -3 1859.47 188.367   1
  -1  -9   2 4882.19 196.316   2
   1   9  -2 4874.59 314.475   4
  -1  -9   1 7210.35 249.415   2
   1   9  -1 7806.27 388.036   4
  -1  -9   0 9634.44 298.030   2
   1   9   0 10393.4 429.372   4
  -1  -9  -1 10073.3 310.518   2
   1   9   1 10779.4 427.764   4
  -1  -9  -2 2768.50 167.411   2
   1   9   2 2820.31 215.924   4
  -1  -9  -3 5478.06 238.237   2
   1   9   3 5449.89 287.382   4
  -1  -9  -4 368.593 66.8526   2
   1   9   4 225.296 60.8342   4
  -1  -9  -5 344.811 65.8719   2
   1   9   5 205.809 47.3702   4
  -1  -9  -6 5168.75 245.156   2
   1   9   6 5313.95 278.200   4
  -1  -9  -7 1923.50 155.279   2
   1   9   7 1911.21 171.397   4
  -1  -9  -8 14803.9 442.236   2
   1   9   8 14981.9 478.547   4
  -1  -9  -9 3693.48 231.704   2
   1   9   9 3730.94 248.349   4
  -1  -9 -10 5104.33 280.276   2
  -1  -9 -11 18224.8 537.781   2
  -1  -9 -11 17268.4 540.516   1
  -1  -9 -12 901.515 133.007   2
  -1  -9 -12 810.953 127.202   1
  -1  -9 -13 14897.9 516.748   2
  -1  -9 -13 15100.2 555.148   1
  -1  -9 -14 62.6360 56.6573   2
  -1  -9 -14-12.5984 68.1435   1
  -1  -9 -15 39.5929 63.0973   2
  -1  -9 -15 125.624 83.9116   1
  -1  -9 -16 2946.62 259.681   2
  -1  -9 -16 2863.27 274.739   1
  -1  -9 -17 315.863 109.379   2
  -1  -9 -17 229.944 96.8663   1
  -1  -9 -18 155.693 82.6636   2
  -1  -9 -18 49.3377 66.1801   1
  -1  -9 -19 153.174 67.9682   2
  -1  -9 -19 82.2660 80.8503   1
  -1  -9 -20 31.7141 88.7111   2
  -1  -9 -20 43.5213 81.8805   1
  -1  -9 -21 1793.86 236.290   2
  -1  -9 -21 2506.63 306.057   1
  -1  -9 -22 539.368 128.664   2
  -1  -9 -22 405.378 131.813   1
  -1  -9 -23-316.590 135.427   2
  -1  -9 -23-158.509 111.793   1
   1  10 -15 618.199 165.398   1
   1  10 -14 1046.07 194.492   1
   1  10 -13 180.855 91.8047   1
   1  10 -12 42.9305 94.0964   4
   1  10 -12 76.6589 80.5390   1
   1  10 -11 3363.38 373.197   4
   1  10 -11 2463.28 278.760   1
   1  10 -10 605.213 161.177   4
   1  10 -10 468.756 124.877   1
   1  10  -9 26.6232 80.7123   4
   1  10  -9 33.7269 79.8200   1
   1  10  -8 5521.42 433.832   4
   1  10  -8 5119.43 363.313   1
   1  10  -7 2622.15 292.386   4
   1  10  -7 2189.45 241.873   1
   1  10  -6 1347.42 214.599   4
   1  10  -6 1137.45 169.747   1
   1  10  -5 7645.67 462.575   4
   1  10  -5 7359.69 422.324   1
   1  10  -4 326.757 116.506   4
   1  10  -4 244.345 81.8913   1
  -1 -10   3 1670.78 108.331   2
   1  10  -3 2095.35 238.231   4
   1  10  -3 1417.76 178.105   1
  -1 -10   2 1108.32 100.547   2
   1  10  -2 1163.76 163.180   4
  -1 -10   1 1479.26 120.371   2
   1  10  -1 1602.14 186.338   4
  -1 -10   0 135.171 44.4688   2
   1  10   0 45.7915 82.1647   4
  -1 -10  -1 21.4713 31.6485   2
   1  10   1 55.1782 70.1289   4
  -1 -10  -2 1633.35 134.310   2
   1  10   2 1938.15 195.227   4
  -1 -10  -3 1676.04 138.192   2
   1  10   3 1647.61 172.566   4
  -1 -10  -4 192.709 42.4271   2
   1  10   4 227.907 73.5823   4
  -1 -10  -5 7592.01 305.964   2
   1  10   5 7746.09 367.315   4
  -1 -10  -6 493.293 80.4974   2
   1  10   6 541.378 95.7870   4
  -1 -10  -7 508.529 74.9893   2
   1  10   7 604.603 112.216   4
  -1 -10  -8-78.2004 74.8294   2
   1  10   8 127.207 80.6518   4
  -1 -10  -9 6.93699 51.4382   2
   1  10   9 47.7174 63.8104   4
  -1 -10 -10 3143.67 228.404   2
   1  10  10 2907.88 234.226   4
  -1 -10 -11 53.5589 63.9900   2
   1  10  11-94.8592 81.6008   4
  -1 -10 -12 2966.85 236.856   2
  -1 -10 -13 1021.10 146.407   2
  -1 -10 -13 996.713 145.720   1
  -1 -10 -14 729.303 132.145   2
  -1 -10 -14 646.724 125.707   1
  -1 -10 -15 30.0731 67.2410   2
  -1 -10 -15 26.8840 53.8912   1
  -1 -10 -16 753.738 135.397   2
  -1 -10 -16 672.137 148.108   1
  -1 -10 -17 276.819 102.908   2
  -1 -10 -17 322.145 108.359   1
  -1 -10 -18 1052.22 172.684   2
  -1 -10 -18 769.806 173.063   1
  -1 -10 -19 1227.26 189.433   2
  -1 -10 -19 1076.72 197.406   1
  -1 -10 -20 80.5537 73.2052   2
  -1 -10 -20 130.745 87.2320   1
  -1 -10 -21-81.0925 81.7632   2
  -1 -10 -21 30.7035 83.1872   1
  -1 -10 -22-36.2172 78.6309   2
  -1 -10 -22 145.496 108.080   1
  -1 -10 -23-108.617 106.122   2
  -1 -10 -23 423.126 153.819   1
   1  11 -14 189.491 99.7381   1
   1  11 -13 131.119 71.2277   1
   1  11 -12 1936.90 301.875   4
   1  11 -12 1616.44 238.753   1
   1  11 -11 183.950 136.052   4
   1  11 -11 48.2897 67.1554   1
   1  11 -10 91.2272 98.8820   4
   1  11 -10 84.4802 83.8394   1
   1  11  -9 101.690 87.9547   4
   1  11  -9-27.9330 81.8697   1
   1  11  -8 1751.72 265.081   4
   1  11  -8 1522.29 207.980   1
   1  11  -7 393.463 121.167   4
   1  11  -7 273.698 104.733   1
   1  11  -6-24.4448 82.9218   4
   1  11  -6-41.1222 70.7100   1
   1  11  -5 18.4807 71.1550   4
   1  11  -5 85.5809 72.1808   1
   1  11  -4 173.561 104.303   4
   1  11  -4-85.3625 95.0104   1
   1  11  -3 13613.8 611.520   4
   1  11  -3 12807.3 554.646   1
  -1 -11   2 1543.26 118.678   2
   1  11  -2 1713.02 212.637   4
  -1 -11   1 757.096 88.5580   2
   1  11  -1 880.441 150.475   4
  -1 -11   0 987.331 108.990   2
   1  11   0 868.519 139.961   4
  -1 -11  -1 793.977 99.3713   2
   1  11   1 688.626 122.494   4
  -1 -11  -2 62.4262 46.0206   2
   1  11   2-67.4403 90.7494   4
  -1 -11  -3 3387.55 209.021   2
   1  11   3 3815.51 287.250   4
  -1 -11  -4 3864.28 229.120   2
   1  11   4 3721.15 271.173   4
  -1 -11  -5 5124.77 267.987   2
   1  11   5 5055.38 314.172   4
  -1 -11  -6-1.40042 71.1874   2
   1  11   6 25.4119 62.3019   4
  -1 -11  -7 12240.8 428.525   2
   1  11   7 12341.5 493.846   4
  -1 -11  -8 2391.22 193.657   2
   1  11   8 2079.93 203.404   4
  -1 -11  -9 4036.34 260.441   2
   1  11   9 4017.49 282.706   4
  -1 -11 -10 11670.0 451.585   2
   1  11  10 12320.0 504.708   4
  -1 -11 -11 472.904 102.983   2
   1  11  11 308.077 96.4717   4
  -1 -11 -12 1689.78 190.323   2
   1  11  12 1716.98 199.528   4
  -1 -11 -13 5308.50 332.676   2
   1  11  13 5328.59 354.937   4
  -1 -11 -14 782.338 137.813   2
  -1 -11 -15 312.257 88.0835   2
  -1 -11 -16 809.714 157.552   2
  -1 -11 -16 651.096 136.403   1
  -1 -11 -17 1315.15 192.666   2
  -1 -11 -17 1298.91 192.988   1
  -1 -11 -18 4477.68 356.603   2
  -1 -11 -18 4071.65 353.335   1
  -1 -11 -19 300.449 95.9533   2
  -1 -11 -19 115.185 79.2926   1
  -1 -11 -20 611.150 147.696   2
  -1 -11 -20 789.410 181.008   1
  -1 -11 -21 316.277 87.0833   2
  -1 -11 -21 648.088 166.353   1
  -1 -11 -22 606.336 142.788   2
  -1 -11 -22 692.059 179.629   1
   1  12 -13 190.805 108.234   1
   1  12 -12 438.019 180.129   4
   1  12 -12 275.371 115.547   1
   1  12 -11 803.275 213.127   4
   1  12 -11 513.952 139.494   1
   1  12 -10 182.734 110.058   4
   1  12 -10 203.893 75.4534   1
   1  12  -9-24.0410 95.7062   4
   1  12  -9-96.8416 99.6638   1
   1  12  -8 444.223 149.425   4
   1  12  -8 222.322 86.4968   1
   1  12  -7 1743.71 265.726   4
   1  12  -7 1552.72 214.663   1
   1  12  -6 6715.77 492.722   4
   1  12  -6 6107.95 411.853   1
   1  12  -5 3344.51 337.037   4
   1  12  -5 3223.58 301.579   1
   1  12  -4-20.5800 98.7345   4
   1  12  -4-82.9696 82.5160   1
   1  12  -3 10373.1 559.919   4
   1  12  -3 9276.08 488.725   1
   1  12  -2 512.099 136.693   4
   1  12  -2 325.819 83.5252   1
  -1 -12   1 729.441 90.1353   2
   1  12  -1 741.401 146.418   4
  -1 -12   0 2842.75 187.808   2
   1  12   0 2655.02 259.555   4
  -1 -12  -1-24.2521 31.8906   2
   1  12   1-24.7414 65.7186   4
  -1 -12  -2 1004.68 119.904   2
   1  12   2 947.497 158.601   4
  -1 -12  -3 2058.09 175.547   2
   1  12   3 1423.62 181.146   4
  -1 -12  -4 16679.1 490.682   2
   1  12   4 17120.3 628.096   4
  -1 -12  -5 72.1116 63.1808   2
   1  12   5 56.1488 89.8700   4
  -1 -12  -6 2378.02 197.536   2
   1  12   6 2180.30 224.245   4
  -1 -12  -7 12229.5 449.709   2
   1  12   7 12647.3 531.125   4
  -1 -12  -8 16358.8 532.032   2
   1  12   8 17210.2 620.709   4
  -1 -12  -9 1323.72 157.952   2
   1  12   9 1246.88 169.110   4
  -1 -12 -10 2179.23 206.812   2
   1  12  10 1887.50 210.317   4
  -1 -12 -11 3674.51 273.391   2
   1  12  11 3931.57 305.885   4
  -1 -12 -12 1422.22 182.313   2
   1  12  12 1244.86 179.313   4
  -1 -12 -13 614.924 127.625   2
   1  12  13 405.868 109.548   4
  -1 -12 -14 300.428 85.5209   2
   1  12  14 501.846 142.593   4
  -1 -12 -15 1043.29 162.959   2
   1  12  15 1222.24 190.393   4
  -1 -12 -16-33.0747 73.3826   2
   1  12  16 27.8582 76.5076   4
  -1 -12 -17 268.496 97.5257   2
   1  12  17 459.348 136.075   4
  -1 -12 -18-1.99191 106.727   2
  -1 -12 -19 148.176 78.1680   2
  -1 -12 -20 348.552 113.491   2
  -1 -12 -21-198.397 126.468   2
  -1 -12 -22 105.736 93.4303   2
   1  13 -12 223.850 130.091   4
   1  13 -12-118.380 110.245   1
   1  13 -11 257.031 160.268   4
   1  13 -11 89.7905 80.3204   1
   1  13 -10 243.084 151.682   4
   1  13 -10 32.7723 81.8540   1
   1  13  -9 1038.42 236.683   4
   1  13  -9 787.899 175.740   1
   1  13  -8 471.186 180.797   4
   1  13  -8 475.233 142.424   1
   1  13  -7 1438.21 260.840   4
   1  13  -7 1188.59 200.776   1
   1  13  -6 99.5064 89.3626   4
   1  13  -6 363.257 127.826   1
   1  13  -5 367.555 103.725   4
   1  13  -5 470.996 130.884   1
   1  13  -4 582.492 149.850   4
   1  13  -4 567.965 151.725   1
   1  13  -3 1353.79 217.997   4
   1  13  -3 1363.74 199.353   1
   1  13  -2 1168.19 202.618   4
   1  13  -2 966.516 172.872   1
   1  13  -1-95.1049 101.129   4
  -1 -13   0 710.433 98.3152   2
   1  13   0 882.883 172.361   4
  -1 -13  -1 172.785 55.6933   2
   1  13   1 308.057 105.704   4
  -1 -13  -2 496.694 93.8936   2
   1  13   2 299.083 117.504   4
  -1 -13  -3 4452.76 264.404   2
   1  13   3 4385.53 344.065   4
  -1 -13  -4 468.244 94.8696   2
   1  13   4 522.953 129.150   4
  -1 -13  -5 314.190 85.1529   2
   1  13   5 66.1843 73.7978   4
  -1 -13  -6 3157.75 239.160   2
   1  13   6 3067.23 281.703   4
  -1 -13  -7-85.2734 78.1107   2
   1  13   7-45.8228 77.6909   4
  -1 -13  -8 68.0814 51.9430   2
   1  13   8 176.561 91.5217   4
  -1 -13  -9 3165.25 248.284   2
   1  13   9 3322.03 293.608   4
  -1 -13 -10-26.8922 69.8376   2
   1  13  10-89.1353 106.232   4
  -1 -13 -11 1079.40 158.421   2
   1  13  11 991.931 161.179   4
  -1 -13 -12 99.1096 62.7047   2
   1  13  12 374.915 111.749   4
  -1 -13 -13 3468.90 293.703   2
   1  13  13 3266.67 302.361   4
  -1 -13 -14 1013.97 169.686   2
   1  13  14 1270.68 198.492   4
  -1 -13 -15 5.18276 73.0395   2
   1  13  15 21.8782 68.6233   4
  -1 -13 -16 261.918 97.8200   2
   1  13  16 542.466 148.606   4
  -1 -13 -17 1052.72 184.109   2
   1  13  17 777.096 176.494   4
  -1 -13 -18 186.878 105.002   2
   1  13  18-34.7566 76.0693   4
  -1 -13 -19 779.797 166.947   2
   1  13  19 1012.96 207.765   4
  -1 -13 -20 3076.68 326.780   2
   1  13  20 4094.40 396.976   4
  -1 -13 -21 48.2384 67.1211   2
   1  13  21 96.0732 104.765   4
   1  14 -11 154.291 98.8857   1
   1  14 -10 361.146 161.744   4
   1  14 -10 201.796 84.2520   1
   1  14  -9 97.9819 99.7971   4
   1  14  -9-64.3953 88.7361   1
   1  14  -8 938.302 222.793   4
   1  14  -8 842.680 179.814   1
   1  14  -7 3903.61 429.788   4
   1  14  -7 3134.78 321.408   1
   1  14  -6-21.5617 123.783   4
   1  14  -6 58.2174 88.4822   1
   1  14  -5 1376.86 246.798   4
   1  14  -5 1044.31 182.968   1
   1  14  -4 2864.67 337.813   4
   1  14  -4 2886.47 296.787   1
   1  14  -3 217.825 115.498   4
   1  14  -3 348.133 117.598   1
   1  14  -2-33.2764 90.6582   4
   1  14  -2-109.435 86.2389   1
   1  14  -1 290.674 112.617   4
   1  14  -1 242.034 99.6127   1
   1  14   0 3006.48 320.829   4
  -1 -14  -1 1823.28 167.554   2
   1  14   1 2077.17 264.550   4
  -1 -14  -2 4567.96 274.811   2
   1  14   2 4887.73 392.197   4
  -1 -14  -3 855.896 124.320   2
   1  14   3 857.000 173.840   4
  -1 -14  -4 6244.52 333.910   2
   1  14   4 5869.11 417.137   4
  -1 -14  -5 10838.5 447.895   2
   1  14   5 10544.8 555.929   4
  -1 -14  -6 6930.26 362.127   2
   1  14   6 6849.21 438.896   4
  -1 -14  -7 70.6130 67.0714   2
   1  14   7-131.766 123.620   4
  -1 -14  -8 1742.26 196.907   2
   1  14   8 1320.30 186.927   4
  -1 -14  -9 3169.52 266.880   2
   1  14   9 3201.33 305.954   4
  -1 -14 -10 2218.62 225.709   2
   1  14  10 2259.78 258.234   4
  -1 -14 -11 648.457 133.912   2
   1  14  11 580.469 134.624   4
  -1 -14 -12 2910.20 270.069   2
   1  14  12 2329.62 261.706   4
  -1 -14 -13-120.572 109.755   2
   1  14  13-150.626 112.912   4
  -1 -14 -14 3858.32 323.151   2
   1  14  14 4040.97 350.911   4
  -1 -14 -15-2.78792 90.0789   2
   1  14  15-67.2661 107.221   4
  -1 -14 -16 2642.33 285.427   2
   1  14  16 2463.73 291.079   4
  -1 -14 -17-175.474 107.300   2
   1  14  17-84.3522 107.270   4
  -1 -14 -18-118.736 85.6203   2
   1  14  18 11.0657 76.3431   4
  -1 -14 -19 1039.88 194.271   2
   1  14  19 1427.78 241.362   4
  -1 -14 -20-87.0916 93.8453   2
   1  14  20 132.057 100.161   4
   1  14  21 731.642 176.043   4
   1  15 -10 1649.17 254.305   1
   1  15  -9 629.513 178.427   4
   1  15  -9 497.942 142.164   1
   1  15  -8 1719.16 306.497   4
   1  15  -8 897.514 181.813   1
   1  15  -7 1345.85 272.755   4
   1  15  -7 792.849 179.122   1
   1  15  -6 108.185 126.375   4
   1  15  -6-10.7215 63.0888   1
   1  15  -5 53.7060 112.384   4
   1  15  -5 149.981 93.7063   1
   1  15  -4 28.4487 82.7868   4
   1  15  -4-27.4604 59.0179   1
   1  15  -3 1160.50 232.353   4
   1  15  -3 842.227 171.777   1
   1  15  -2 1806.07 271.167   4
   1  15  -2 1784.51 236.282   1
   1  15  -1 539.241 153.358   4
   1  15  -1 530.203 127.103   1
   1  15   0 1271.72 223.614   4
   1  15   0 1433.57 216.600   1
   1  15   1 797.982 167.070   4
   1  15   2 1654.77 251.213   4
  -1 -15  -3 421.241 97.6780   2
   1  15   3 533.991 146.380   4
  -1 -15  -4 312.390 87.0032   2
   1  15   4 210.819 93.7552   4
  -1 -15  -5 3187.11 257.392   2
   1  15   5 3047.77 318.854   4
  -1 -15  -6 2464.80 233.882   2
   1  15   6 2296.85 277.362   4
  -1 -15  -7 5485.09 343.652   2
   1  15   7 5808.95 425.673   4
  -1 -15  -8 84.4748 70.2337   2
   1  15   8-159.230 129.628   4
  -1 -15  -9 73.4470 58.9502   2
   1  15   9-19.7349 78.2613   4
  -1 -15 -10 10108.2 499.721   2
   1  15  10 9955.13 561.530   4
  -1 -15 -11 281.419 86.2684   2
   1  15  11 387.810 126.736   4
  -1 -15 -12-201.079 125.098   2
   1  15  12-184.402 115.842   4
  -1 -15 -13-169.560 120.052   2
   1  15  13-39.5513 80.6744   4
  -1 -15 -14 242.399 86.5266   2
   1  15  14 405.593 140.865   4
  -1 -15 -15-358.938 132.775   2
   1  15  15-134.393 117.929   4
  -1 -15 -16 346.363 112.077   2
   1  15  16 313.500 111.354   4
  -1 -15 -17-209.306 122.634   2
   1  15  17 169.091 94.6949   4
  -1 -15 -18-30.5377 107.953   2
   1  15  18 55.2707 104.048   4
  -1 -15 -19-145.921 120.189   2
   1  15  19 25.8773 87.1098   4
   1  15  20 1364.51 239.349   4
   1  16  -8 579.822 148.680   1
   1  16  -7-40.9662 91.3308   4
   1  16  -7-85.3725 63.4590   1
   1  16  -6 648.033 183.936   4
   1  16  -6 723.456 163.297   1
   1  16  -5 380.572 171.090   4
   1  16  -5 245.958 114.155   1
   1  16  -4 41.4440 130.450   4
   1  16  -4-40.4193 87.9368   1
   1  16  -3 510.340 181.181   4
   1  16  -3 308.856 109.452   1
   1  16  -2 1392.83 255.352   4
   1  16  -2 1391.83 227.736   1
   1  16  -1 534.156 167.185   4
   1  16  -1 692.480 161.022   1
   1  16   0 4453.56 417.469   4
   1  16   0 4266.79 374.368   1
   1  16   1 275.496 109.197   4
   1  16   2 1054.64 208.051   4
   1  16   3 4373.79 407.712   4
  -1 -16  -4 381.264 95.0589   2
   1  16   4 467.423 160.256   4
  -1 -16  -5 64.4463 60.2681   2
   1  16   5-146.421 118.019   4
  -1 -16  -6 588.063 122.656   2
   1  16   6 448.322 134.288   4
  -1 -16  -7-149.365 89.2370   2
   1  16   7-23.9752 85.6331   4
  -1 -16  -8 2543.89 254.392   2
   1  16   8 2136.42 274.406   4
  -1 -16  -9 827.104 150.578   2
   1  16   9 568.274 148.568   4
  -1 -16 -10-104.628 98.5117   2
   1  16  10 42.7412 70.9808   4
  -1 -16 -11 352.862 112.535   2
   1  16  11 628.827 164.369   4
  -1 -16 -12 104.185 85.0918   2
   1  16  12 5.29565 88.7144   4
  -1 -16 -13 415.833 127.442   2
   1  16  13 348.853 136.231   4
  -1 -16 -14 3272.42 323.295   2
   1  16  14 3410.28 360.958   4
  -1 -16 -15 47.5878 65.3447   2
   1  16  15-81.4559 99.0197   4
  -1 -16 -16 147.051 91.9532   2
   1  16  16 10.1887 80.5968   4
  -1 -16 -17 86.8323 91.2955   2
   1  16  17 55.7398 82.7566   4
  -1 -16 -18-234.496 115.280   2
   1  16  18-108.584 95.0090   4
   1  16  19 346.730 128.896   4
   1  17  -5-7.33707 104.164   4
   1  17  -4 696.106 204.445   4
   1  17  -3 2391.44 342.577   4
   1  17  -3 1975.39 256.714   1
   1  17  -2 832.797 193.788   4
   1  17  -2 1201.88 210.850   1
   1  17  -1 669.191 186.600   4
   1  17  -1 781.254 175.085   1
   1  17   0 1853.14 294.921   4
   1  17   0 1323.00 214.614   1
   1  17   1 2295.43 313.761   4
   1  17   1 2282.97 285.159   1
   1  17   2 850.093 197.810   4
   1  17   3 2793.35 346.816   4
   1  17   4 260.887 131.615   4
   1  17   5 4835.01 434.422   4
  -1 -17  -6 4101.75 320.334   2
   1  17   6 4612.89 428.841   4
  -1 -17  -7 149.607 89.5026   2
   1  17   7 226.320 119.996   4
  -1 -17  -8 369.485 96.8074   2
   1  17   8 467.857 145.341   4
  -1 -17  -9-3.95380 62.6576   2
   1  17   9-212.214 135.350   4
  -1 -17 -10 482.501 131.107   2
   1  17  10 822.363 183.523   4
  -1 -17 -11 168.911 90.0235   2
   1  17  11 159.729 91.0196   4
  -1 -17 -12 531.555 137.887   2
   1  17  12 896.436 203.180   4
  -1 -17 -13 368.398 127.284   2
   1  17  13 108.627 90.1857   4
  -1 -17 -14 367.902 118.434   2
   1  17  14 424.644 154.459   4
  -1 -17 -15 915.932 199.645   2
   1  17  15 480.504 144.434   4
  -1 -17 -16 134.704 110.684   2
   1  17  16 112.350 89.0094   4
  -1 -17 -17 1854.59 268.616   2
   1  17  17 1756.13 278.805   4
   1  17  18-141.789 123.738   4
   1  18  -2 4052.66 454.075   4
   1  18  -1 357.938 137.490   4
   1  18   0 984.377 222.622   4
   1  18   1 109.773 75.4969   4
   1  18   2 1251.77 237.200   4
   1  18   3 178.338 127.918   4
   1  18   4 402.536 165.373   4
   1  18   5 281.539 144.700   4
   1  18   6-34.1702 106.089   4
   1  18   7 70.2026 96.8504   4
  -1 -18  -8 563.057 136.207   2
   1  18   8 550.888 164.506   4
  -1 -18  -9 904.851 171.393   2
   1  18   9 1270.42 251.054   4
  -1 -18 -10 245.395 100.674   2
   1  18  10 316.091 128.189   4
  -1 -18 -11-10.3686 75.4691   2
   1  18  11-43.0757 69.8893   4
  -1 -18 -12 44.7517 66.4358   2
   1  18  12 240.934 116.210   4
  -1 -18 -13 147.262 82.3952   2
   1  18  13 47.8573 77.5865   4
  -1 -18 -14 187.557 86.7859   2
   1  18  14 56.5480 82.3042   4
  -1 -18 -15 1352.57 231.965   2
   1  18  15 887.017 201.664   4
  -1 -18 -16 1270.13 227.276   2
   1  18  16 1006.23 220.214   4
   1  19   1 659.300 186.914   4
   1  19   2-147.313 100.956   4
   1  19   3-109.714 94.5829   4
   1  19   4 31.0655 81.0982   4
   1  19   5 8.49744 88.9743   4
   1  19   6 211.653 142.865   4
   1  19   7 82.6668 95.9577   4
   1  19   8 41.1974 80.3130   4
   1  19   9 1914.55 292.886   4
  -1 -19 -10 1008.93 190.379   2
   1  19  10 1213.07 247.757   4
  -1 -19 -11 349.965 124.920   2
   1  19  11 248.644 125.362   4
  -1 -19 -12 345.958 116.087   2
   1  19  12-31.9900 80.5905   4
  -1 -19 -13-1.11378 74.6031   2
   1  19  13-107.254 121.701   4
  -1 -19 -14 1069.54 207.908   2
   2 -18 -13 694.246 151.460   2
   2 -18 -12 491.760 130.554   2
  -2  18  10 2724.61 375.540   4
  -2  18   9 258.909 129.075   4
  -2  18   8 497.507 166.219   4
  -2  18   7-102.051 140.185   4
  -2  18   6-313.547 157.020   4
  -2  18   5 891.963 216.927   4
  -2  18   4 948.072 235.712   4
   2 -17 -15 395.721 120.272   2
   2 -17 -14 2128.36 268.229   2
  -2  17  14 2761.23 370.872   4
   2 -17 -13 1368.69 210.617   2
  -2  17  13 1882.95 297.963   4
   2 -17 -12-0.22759 73.0140   2
  -2  17  12 390.136 173.857   4
   2 -17 -11-31.5200 84.2233   2
  -2  17  11 84.9809 110.718   4
   2 -17 -10 272.588 89.5473   2
  -2  17  10 106.585 118.632   4
  -2  17   9 991.870 217.895   4
  -2  17   8 472.011 140.716   4
  -2  17   7 60.4100 106.377   4
  -2  17   6-150.652 153.604   4
  -2  17   5-216.680 144.728   4
  -2  17   4 344.542 130.985   4
  -2  17   3 372.571 202.971   4
  -2  17   2 7851.38 625.192   4
  -2  17   1 7680.86 617.538   4
  -2  17   0 57.1328 104.329   4
  -2  17  -1 172.857 156.721   4
   2 -16 -16 247.316 107.667   2
  -2  16  16 298.551 132.576   4
   2 -16 -15-150.256 107.426   2
  -2  16  15 111.182 121.472   4
   2 -16 -14 4.40735 65.9248   2
  -2  16  14 171.199 152.586   4
   2 -16 -13 506.395 135.475   2
  -2  16  13 298.696 121.208   4
   2 -16 -12 374.098 105.158   2
  -2  16  12 326.108 132.090   4
   2 -16 -11 5627.73 389.653   2
  -2  16  11 5908.41 504.438   4
   2 -16 -10 68.6988 80.1862   2
  -2  16  10 55.3893 101.667   4
   2 -16  -9 6344.83 394.909   2
  -2  16   9 7470.12 559.143   4
   2 -16  -8 4678.14 338.136   2
  -2  16   8 4482.66 439.628   4
  -2  16   7 2586.57 326.235   4
  -2  16   6 431.895 123.740   4
  -2  16   5-9.53595 84.5813   4
  -2  16   4 74.3134 95.0474   4
  -2  16   3 779.556 208.153   4
  -2  16   2 954.676 219.843   4
  -2  16   1 1865.32 298.371   4
  -2  16   0 140.879 129.084   4
  -2  16  -1-109.618 96.9448   4
  -2  16  -2 2897.09 390.129   4
  -2  16  -3 248.360 136.710   4
  -2  16  -4 750.230 211.916   4
   2 -15 -18 122.515 90.9897   2
  -2  15  18 142.016 88.2653   4
   2 -15 -17 513.516 146.470   2
  -2  15  17 330.738 131.957   4
   2 -15 -16 1257.65 208.382   2
  -2  15  16 1455.37 263.980   4
   2 -15 -15 189.517 106.631   2
  -2  15  15 317.670 133.692   4
   2 -15 -14 238.525 108.832   2
  -2  15  14-225.448 139.221   4
   2 -15 -13 186.602 91.4627   2
  -2  15  13-252.701 153.141   4
   2 -15 -12 6980.54 430.853   2
  -2  15  12 8510.24 579.646   4
   2 -15 -11 2606.08 261.979   2
  -2  15  11 3232.60 354.723   4
   2 -15 -10 13349.7 560.155   2
  -2  15  10 14685.9 743.849   4
   2 -15  -9 950.636 160.282   2
  -2  15   9 711.760 172.126   4
   2 -15  -8 2786.06 250.340   2
  -2  15   8 2591.81 316.653   4
   2 -15  -7 1371.29 185.872   2
  -2  15   7 1580.14 258.741   4
   2 -15  -6 17880.8 587.760   2
  -2  15   6 19924.7 888.077   4
  -2  15   5 127.380 119.080   4
  -2  15   4 4476.18 432.764   4
  -2  15   3 2387.48 329.301   4
  -2  15   2 3641.87 393.221   4
  -2  15   1 1071.27 216.506   4
  -2  15   0 1582.50 270.169   4
  -2  15  -1 3210.06 377.901   4
  -2  15  -2 108.628 112.040   4
  -2  15  -3 816.640 206.241   4
  -2  15  -4 1567.66 278.882   4
  -2  15  -5 1653.11 305.697   4
  -2  15  -6-87.8236 114.911   4
   2 -14 -19 1331.99 223.713   2
  -2  14  19 1371.08 253.160   4
   2 -14 -18 1585.70 238.298   2
  -2  14  18 1748.51 277.478   4
   2 -14 -17 74.2590 82.8661   2
  -2  14  17 180.758 106.908   4
   2 -14 -16 427.573 125.451   2
  -2  14  16 271.607 120.810   4
   2 -14 -15 169.432 103.351   2
  -2  14  15 152.811 81.1450   4
   2 -14 -14 784.319 159.488   2
  -2  14  14 397.197 130.188   4
   2 -14 -13 968.465 173.447   2
  -2  14  13 736.606 170.146   4
   2 -14 -12 947.684 166.745   2
  -2  14  12 927.138 188.434   4
   2 -14 -11 87.0300 70.8532   2
  -2  14  11 110.026 81.5614   4
   2 -14 -10 3305.20 273.939   2
  -2  14  10 3132.11 336.187   4
   2 -14  -9 1392.94 176.141   2
  -2  14   9 1419.53 229.754   4
   2 -14  -8 331.314 95.9541   2
  -2  14   8 647.725 177.653   4
   2 -14  -7-16.1746 46.4567   2
  -2  14   7-150.403 128.843   4
   2 -14  -6 465.816 90.4176   2
  -2  14   6 513.003 117.039   4
   2 -14  -5 219.729 64.3432   2
  -2  14   5 219.186 116.890   4
   2 -14  -4 251.483 72.6337   2
  -2  14   4 176.813 98.2673   4
  -2  14   3-45.3298 91.9799   4
  -2  14   2 121.129 110.725   4
  -2  14   1 2618.06 326.787   4
  -2  14   0 2458.22 317.222   4
  -2  14  -1 337.841 149.941   4
  -2  14  -2-10.1074 100.976   4
  -2  14  -3 1531.03 265.379   4
  -2  14  -4-65.9662 109.735   4
  -2  14  -5 478.272 142.792   4
  -2  14  -6 183.786 89.9669   4
  -2  14  -7 639.216 204.882   4
  -2  14  -8 224.704 133.763   4
   2 -13 -20 133.699 75.9137   2
  -2  13  20 341.608 135.137   4
   2 -13 -19 113.288 113.875   2
  -2  13  19-51.9731 79.6330   4
   2 -13 -18 336.060 122.656   2
  -2  13  18 84.0234 122.050   4
   2 -13 -17 1016.42 182.354   2
  -2  13  17 1332.86 241.756   4
   2 -13 -16 5004.26 379.835   2
  -2  13  16 4892.11 430.213   4
   2 -13 -15 13.6642 64.5712   2
  -2  13  15 58.1086 103.198   4
   2 -13 -14 1268.70 189.818   2
  -2  13  14 1138.33 213.628   4
   2 -13 -13 1218.69 178.498   2
  -2  13  13 1286.80 215.011   4
   2 -13 -12 1030.07 163.228   2
  -2  13  12 858.852 164.628   4
   2 -13 -11 312.980 102.229   2
  -2  13  11-22.2583 116.642   4
   2 -13 -10 11.9933 52.1902   2
  -2  13  10 203.783 121.477   4
   2 -13  -9 3742.02 271.473   2
  -2  13   9 3636.85 341.928   4
   2 -13  -8 8897.51 405.707   2
  -2  13   8 8747.67 522.376   4
   2 -13  -7 6368.95 332.418   2
  -2  13   7 6293.09 440.187   4
   2 -13  -6 1362.21 152.656   2
  -2  13   6 1266.49 188.983   4
   2 -13  -5 249.636 66.7257   2
  -2  13   5-14.9592 138.437   4
   2 -13  -4-8.53482 42.1477   2
  -2  13   4-27.3174 116.233   4
   2 -13  -3 108.833 41.5420   2
  -2  13   3 80.4171 78.1450   4
  -2  13   2 52.4493 82.9879   4
  -2  13   1 697.118 171.096   4
  -2  13   0 2835.04 326.519   4
  -2  13  -1 3863.43 382.061   4
  -2  13  -2 718.093 175.748   4
  -2  13  -3 457.143 150.058   4
  -2  13  -4 955.672 204.334   4
  -2  13  -5 429.729 156.214   4
  -2  13  -6 3434.24 402.026   4
  -2  13  -7 346.548 129.276   4
  -2  13  -8 363.900 171.066   4
  -2  13  -9 1820.96 314.408   4
   2 -12 -21 440.316 136.599   2
  -2  12  21 479.630 166.564   4
   2 -12 -20 402.981 133.617   2
  -2  12  20 555.466 162.389   4
   2 -12 -19 282.939 112.657   2
  -2  12  19 176.529 109.107   4
   2 -12 -18 1406.41 216.228   2
  -2  12  18 901.799 188.239   4
   2 -12 -17 290.516 122.943   2
  -2  12  17 196.090 114.407   4
   2 -12 -16 3949.09 327.753   2
  -2  12  16 3908.37 375.406   4
   2 -12 -15-32.6022 61.2876   2
  -2  12  15-145.999 120.323   4
   2 -12 -14 3212.09 280.221   2
  -2  12  14 3260.66 327.439   4
   2 -12 -13 81.3227 64.3358   2
  -2  12  13 16.2434 83.7578   4
   2 -12 -12 16.0622 60.9107   2
  -2  12  12 58.2710 77.4159   4
   2 -12 -11-25.1268 64.2390   2
  -2  12  11-84.3747 102.682   4
   2 -12 -10 859.360 138.216   2
  -2  12  10 921.731 170.555   4
   2 -12  -9 9118.08 402.914   2
  -2  12   9 10233.7 539.509   4
   2 -12  -8 3690.85 250.563   2
  -2  12   8 3871.94 337.141   4
   2 -12  -7 242.676 69.8146   2
  -2  12   7 208.446 84.3986   4
   2 -12  -6 1466.66 155.588   2
  -2  12   6 1378.09 198.437   4
   2 -12  -5 2985.76 208.177   2
  -2  12   5 2890.41 289.876   4
   2 -12  -4 754.304 104.702   2
  -2  12   4 644.854 142.266   4
   2 -12  -3 203.602 52.0768   2
  -2  12   3 209.579 77.8415   4
   2 -12  -2 1335.44 124.897   2
  -2  12   2 1478.59 224.692   4
  -2  12   2 1371.23 148.929   1
  -2  12   1 2787.30 299.038   4
  -2  12   1 3229.11 226.461   1
  -2  12   0 1014.66 197.196   4
  -2  12   0 912.890 123.300   1
  -2  12  -1 16.8949 75.7694   4
  -2  12  -1 33.3589 46.2914   1
  -2  12  -2 8689.31 555.976   4
  -2  12  -2 9228.72 399.961   1
  -2  12  -3 1652.77 261.143   4
  -2  12  -3 1617.50 173.824   1
  -2  12  -4-110.188 115.406   4
  -2  12  -4-85.1904 62.2398   1
  -2  12  -5 86.8414 98.9622   4
  -2  12  -5 84.0620 50.7790   1
  -2  12  -6 264.419 116.445   4
  -2  12  -6 159.400 81.1635   1
  -2  12  -7-49.4011 119.900   4
  -2  12  -7 53.0686 63.9242   1
  -2  12  -8 1214.09 243.893   4
  -2  12  -8 708.167 138.496   1
  -2  12  -9 165.403 135.479   4
  -2  12  -9 82.4352 76.4125   1
  -2  12 -10 200.893 128.867   4
  -2  12 -11 89.0965 93.6722   4
   2 -11 -21 390.891 140.710   2
   2 -11 -20 177.609 111.421   2
   2 -11 -19 230.811 86.7939   2
   2 -11 -18 141.782 79.2019   2
  -2  11  18 266.257 132.234   4
   2 -11 -17 2913.14 279.474   2
  -2  11  17 3152.41 332.062   4
   2 -11 -16 3105.29 285.358   2
  -2  11  16 3380.13 339.122   4
   2 -11 -15 713.100 144.971   2
  -2  11  15 470.561 136.847   4
   2 -11 -14 751.725 146.948   2
  -2  11  14 634.283 157.539   4
   2 -11 -13 495.495 112.313   2
  -2  11  13 582.410 147.747   4
   2 -11 -12 99.0910 63.1965   2
  -2  11  12 58.9592 74.4339   4
   2 -11 -11 2750.25 232.463   2
  -2  11  11 2534.72 261.358   4
   2 -11 -10 476.955 108.475   2
  -2  11  10 402.763 118.612   4
   2 -11  -9 1128.75 148.104   2
  -2  11   9 967.070 163.168   4
   2 -11  -8 4715.60 272.444   2
  -2  11   8 4921.12 351.236   4
   2 -11  -7 53.2082 51.2178   2
  -2  11   7 97.3420 99.2897   4
   2 -11  -6 5370.99 270.624   2
  -2  11   6 5575.08 374.125   4
   2 -11  -5 130.850 52.5917   2
  -2  11   5 43.1527 87.6820   4
   2 -11  -4 214.896 65.2043   2
  -2  11   4 160.066 82.0185   4
   2 -11  -3 4747.85 230.328   2
  -2  11   3 4182.44 338.523   4
   2 -11  -2 530.366 75.3502   2
  -2  11   2 442.081 114.999   4
   2 -11  -1-10.9136 41.0997   2
  -2  11   1-175.002 120.713   4
  -2  11   1-67.8853 50.0276   1
   2 -11   0 257.049 52.0025   2
  -2  11   0 277.957 113.355   4
  -2  11   0 301.809 79.4005   1
  -2  11  -1 7792.40 487.941   4
  -2  11  -1 8158.30 350.278   1
  -2  11  -2 148.187 86.4914   4
  -2  11  -2 238.234 77.7913   1
  -2  11  -3 3429.23 341.730   4
  -2  11  -3 3402.76 240.765   1
  -2  11  -4-10.6911 77.8209   4
  -2  11  -4 83.6098 58.4359   1
  -2  11  -5 148.045 111.361   4
  -2  11  -5-10.4563 46.9561   1
  -2  11  -6 129.500 105.006   4
  -2  11  -6 191.269 76.1044   1
  -2  11  -7 416.692 139.107   4
  -2  11  -7 430.726 111.964   1
  -2  11  -8-65.0475 96.5007   4
  -2  11  -8 6.30189 58.7639   1
  -2  11  -9 131.711 100.937   4
  -2  11  -9 40.8533 57.3247   1
  -2  11 -10 145.043 107.912   4
  -2  11 -10 70.1425 58.6019   1
  -2  11 -11 130.363 141.453   4
  -2  11 -11 579.435 131.986   1
  -2  11 -12 49.3125 127.864   4
  -2  11 -12 297.799 113.917   1
  -2  11 -13 1773.21 245.928   1
   2 -10 -22 988.088 192.058   1
   2 -10 -22 1203.86 211.624   2
   2 -10 -21 1233.77 207.450   1
   2 -10 -21 1515.11 227.469   2
   2 -10 -20 5236.93 403.730   1
   2 -10 -20 5536.01 413.211   2
   2 -10 -19 7230.09 454.681   1
   2 -10 -19 7103.94 446.192   2
   2 -10 -18 1491.17 200.847   1
   2 -10 -18 1753.89 221.296   2
   2 -10 -17 1265.70 178.250   1
   2 -10 -17 1454.71 195.949   2
   2 -10 -16 564.679 118.384   1
   2 -10 -16 907.401 155.193   2
   2 -10 -15 5968.19 346.859   1
   2 -10 -15 6315.72 379.596   2
  -2  10  14 3831.98 335.516   4
  -2  10  14 3517.32 250.093   3
  -2  10  13-40.4528 84.2515   4
  -2  10  13 2.08346 51.6057   3
  -2  10  12 395.232 118.023   4
  -2  10  12 328.959 83.7469   3
  -2  10  11 306.821 106.771   4
  -2  10  10-27.6652 78.7762   4
  -2  10   9 1657.33 197.317   4
  -2  10   8 8670.41 441.832   4
  -2  10   7-131.393 122.126   4
  -2  10   6-23.4753 69.1963   4
   2 -10  -5 3900.43 216.640   2
  -2  10   5 3780.08 295.331   4
   2 -10  -4 108.115 50.1253   2
  -2  10   4-98.6906 107.087   4
   2 -10  -3 1959.31 142.973   2
  -2  10   3 1690.59 203.706   4
   2 -10  -2 3046.79 170.119   2
  -2  10   2 2938.56 270.889   4
   2 -10  -1 3260.29 165.798   2
  -2  10   1 3178.27 284.918   4
  -2  10   1 3432.79 217.032   1
   2 -10   0 1759.91 116.445   2
  -2  10   0 1845.29 223.714   4
  -2  10   0 1921.13 163.188   1
   2 -10   1 3523.90 147.823   2
  -2  10  -1 4094.96 335.794   4
  -2  10  -1 4141.73 241.112   1
  -2  10  -2 7298.94 458.665   4
  -2  10  -2 7584.02 334.783   1
  -2  10  -3 358.819 134.940   4
  -2  10  -3 419.050 90.1947   1
  -2  10  -4 1846.66 254.818   4
  -2  10  -4 1674.36 171.596   1
  -2  10  -5 989.708 191.738   4
  -2  10  -5 871.272 128.866   1
  -2  10  -6-74.6900 107.603   4
  -2  10  -6-22.3115 51.7182   1
  -2  10  -7-63.7641 120.567   4
  -2  10  -7-7.98769 64.4786   1
  -2  10  -8 247.002 117.169   4
  -2  10  -8 316.818 88.4310   1
  -2  10  -9 364.209 139.036   4
  -2  10  -9 320.312 95.9823   1
  -2  10 -10 4142.49 429.953   4
  -2  10 -10 4148.57 328.930   1
  -2  10 -11-24.9112 89.6546   4
  -2  10 -11-2.89342 52.1812   1
  -2  10 -12 1017.33 245.544   4
  -2  10 -12 665.390 149.960   1
  -2  10 -13 371.283 175.749   4
  -2  10 -13-70.9301 53.1930   1
  -2  10 -14 2323.75 280.349   1
   2  -9 -23 146.099 85.6630   1
   2  -9 -22 484.224 141.599   1
   2  -9 -22 592.334 142.470   2
   2  -9 -21 3884.04 359.027   1
   2  -9 -21 4631.36 378.392   2
   2  -9 -20 6411.42 443.195   1
   2  -9 -20 6052.98 420.955   2
   2  -9 -19 271.238 107.364   1
   2  -9 -19 478.976 125.076   2
   2  -9 -18-174.025 92.1944   1
   2  -9 -18-78.6544 60.0484   2
   2  -9 -17 104.343 57.6587   1
   2  -9 -17 300.332 107.661   2
   2  -9 -16 2709.23 248.647   1
  -2   9  16 2471.50 200.524   3
   2  -9 -15 369.051 95.2152   1
  -2   9  15 346.855 82.7807   3
   2  -9 -14-77.9199 56.7724   1
  -2   9  14-0.23409 42.3816   3
   2  -9 -13 9641.07 401.296   1
  -2   9  13 9434.76 383.180   3
  -2   9  12 3038.29 270.930   4
  -2   9  12 3140.10 222.059   3
  -2   9  11 1147.73 161.204   4
  -2   9  11 1206.50 140.132   3
  -2   9  10 68.2006 66.5018   4
  -2   9  10 84.8464 49.4028   3
  -2   9   9 12563.5 507.828   4
  -2   9   9 12810.4 442.051   3
  -2   9   8 4350.17 295.896   4
  -2   9   8 4691.96 268.930   3
  -2   9   7 31328.7 783.096   4
  -2   9   6 48415.1 969.770   4
  -2   9   5 17622.6 588.564   4
  -2   9   4 12828.9 501.981   4
   2  -9  -3 392.996 71.5897   2
  -2   9   3 88.5031 62.3587   4
   2  -9  -2 2508.57 145.205   2
  -2   9   2 2567.47 239.625   4
   2  -9  -1 1577.31 110.488   2
  -2   9   1 1800.45 211.094   4
  -2   9   1 1638.69 143.033   1
   2  -9   0 13110.4 292.339   2
  -2   9   0 13546.4 552.626   4
  -2   9   0 13784.0 408.701   1
   2  -9   1 936.510 75.1911   2
  -2   9  -1 790.603 145.742   4
  -2   9  -1 948.024 112.728   1
  -2   9  -2 11176.2 528.836   4
  -2   9  -2 12234.2 404.282   1
  -2   9  -3 2095.03 240.445   4
  -2   9  -3 2085.12 173.905   1
  -2   9  -4 107.694 101.949   4
  -2   9  -4-10.7615 60.6472   1
  -2   9  -5 245.248 115.880   4
  -2   9  -5-74.2993 68.3744   1
  -2   9  -6 48.7969 88.0142   4
  -2   9  -6 63.5465 39.9794   1
  -2   9  -7 418.660 139.109   4
  -2   9  -7 573.736 109.279   1
  -2   9  -8 276.567 132.207   4
  -2   9  -8 167.080 73.2045   1
  -2   9  -9 50.7138 105.011   4
  -2   9  -9 15.1829 63.1320   1
  -2   9 -10 377.547 134.627   4
  -2   9 -10 510.761 126.460   1
  -2   9 -11 99.5355 101.297   4
  -2   9 -11 96.1012 77.3916   1
  -2   9 -12 1764.11 293.761   4
  -2   9 -12 1239.14 194.426   1
  -2   9 -13 1593.69 281.540   4
  -2   9 -13 1103.90 186.583   1
  -2   9 -14 696.766 155.341   1
  -2   9 -15 365.888 110.629   1
   2  -8 -23 162.585 100.701   1
   2  -8 -23-27.8225 77.0134   2
   2  -8 -22 229.513 109.518   1
   2  -8 -22-34.5393 77.4882   2
   2  -8 -21-21.9407 69.3417   1
   2  -8 -21-85.0060 77.0002   2
   2  -8 -20 3972.37 351.566   1
   2  -8 -20 4053.43 332.736   2
   2  -8 -19 74.5298 62.1014   1
   2  -8 -19 32.5398 67.8154   2
   2  -8 -18 16.2114 79.5612   1
   2  -8 -18-11.7581 58.8999   2
   2  -8 -17 2690.40 255.588   1
   2  -8 -16 1243.25 170.347   1
  -2   8  16 1468.22 145.835   3
   2  -8 -15 549.301 103.531   1
  -2   8  15 426.931 82.6330   3
   2  -8 -14 1121.72 141.432   1
  -2   8  14 1063.68 125.631   3
   2  -8 -13 1917.26 181.075   1
  -2   8  13 1963.02 168.575   3
   2  -8 -12 1478.59 152.579   1
  -2   8  12 1496.90 149.193   3
   2  -8 -11 506.707 86.5323   1
  -2   8  11 772.707 106.277   3
  -2   8  10 400.423 96.7349   4
  -2   8  10 816.920 113.199   3
  -2   8   9 20620.0 607.914   4
  -2   8   9 21094.9 535.042   3
  -2   8   8 15282.9 519.392   4
  -2   8   8 15675.6 462.129   3
  -2   8   7 28416.3 700.511   4
  -2   8   7 29149.0 625.349   3
  -2   8   6 268.875 61.0658   4
  -2   8   6 485.723 89.7396   3
  -2   8   5 94.4949 85.0233   4
  -2   8   5-57.8412 49.9787   3
  -2   8   4 13478.5 486.295   4
  -2   8   3 8326.67 383.326   4
  -2   8   2 1770.29 184.123   4
   2  -8  -1 4499.59 173.464   2
  -2   8   1 4252.11 283.905   4
   2  -8   0 489.957 54.1329   2
  -2   8   0 451.692 98.9692   4
  -2   8   0 480.638 74.7169   1
   2  -8   1 108.967 25.2606   2
  -2   8  -1 119.507 77.3322   4
  -2   8  -1 167.487 53.0373   1
   2  -8   2 9037.94 177.393   2
  -2   8  -2 10086.0 475.003   4
  -2   8  -2 10690.6 354.304   1
  -2   8  -3 2785.07 256.526   4
  -2   8  -3 3021.43 199.418   1
  -2   8  -4 7256.72 428.267   4
  -2   8  -4 7022.21 312.633   1
  -2   8  -5 456.226 142.536   4
  -2   8  -5 388.221 85.9856   1
  -2   8  -6 26521.1 862.374   4
  -2   8  -6 24368.6 635.141   1
  -2   8  -7-52.5577 97.7231   4
  -2   8  -7-2.01913 51.6027   1
  -2   8  -8 160.911 83.8286   4
  -2   8  -8 137.620 61.1094   1
  -2   8  -9 1278.72 215.503   4
  -2   8  -9 1219.57 165.089   1
  -2   8 -10 2086.16 281.669   4
  -2   8 -10 1910.98 215.145   1
  -2   8 -11 523.210 171.100   4
  -2   8 -11 264.411 95.1978   1
  -2   8 -12 84.1909 90.9596   4
  -2   8 -12 37.5369 59.3611   1
  -2   8 -13 2054.02 243.037   1
  -2   8 -14 37.5363 59.6562   1
  -2   8 -15 1624.02 234.286   1
  -2   8 -16 1200.72 202.877   1
   2  -7 -23 1760.23 263.661   1
   2  -7 -23 1509.85 221.280   2
   2  -7 -22 259.851 80.9636   1
   2  -7 -22 213.393 95.4134   2
   2  -7 -21-40.7018 86.0816   1
   2  -7 -21 32.3501 75.5179   2
   2  -7 -20 152.765 67.3408   1
   2  -7 -20 464.361 128.307   2
   2  -7 -19 1941.60 239.747   1
   2  -7 -19 1854.19 219.038   2
   2  -7 -18 3500.07 304.479   1
   2  -7 -17 73.5380 75.7499   1
   2  -7 -16 10825.1 482.705   1
  -2   7  16 10500.7 378.230   3
   2  -7 -15 9983.05 444.788   1
  -2   7  15 10433.8 379.612   3
   2  -7 -14 3815.66 260.090   1
  -2   7  14 3763.32 228.359   3
   2  -7 -13 748.405 115.886   1
  -2   7  13 826.105 111.245   3
   2  -7 -12 1841.59 165.135   1
  -2   7  12 2063.14 170.503   3
   2  -7 -11 526.112 87.0162   1
  -2   7  11 647.268 92.7525   3
   2  -7 -10 287.797 61.2935   1
  -2   7  10 331.430 68.3938   3
   2  -7  -9 7431.67 284.027   1
  -2   7   9 8418.52 322.035   3
  -2   7   8 16125.7 505.903   4
  -2   7   8 16101.1 442.367   3
  -2   7   7 2492.30 199.509   4
  -2   7   7 2383.00 170.164   3
  -2   7   6 1584.78 159.380   4
  -2   7   6 1472.89 137.975   3
  -2   7   5 244.000 73.2578   4
  -2   7   5 363.217 78.9545   3
  -2   7   4 7305.05 333.917   4
  -2   7   4 7014.32 290.682   3
  -2   7   3 6373.98 312.174   4
  -2   7   3 5848.88 270.750   3
  -2   7   2 783.198 133.506   4
  -2   7   1 19107.2 570.457   4
  -2   7   0 1538.97 163.341   4
  -2   7   0 1614.09 120.750   1
   2  -7   1 428.876 43.0622   2
  -2   7  -1 330.937 93.3584   4
  -2   7  -1 387.396 66.0337   1
   2  -7   2 1400.30 77.6320   2
   2  -7   2 1630.83 72.6756   2
  -2   7  -2 1660.05 184.005   4
  -2   7  -2 1788.50 136.367   1
  -2   7  -3 935.322 149.452   4
  -2   7  -3 926.826 108.979   1
  -2   7  -4 1543.64 195.380   4
  -2   7  -4 1471.82 138.139   1
  -2   7  -5 24240.3 751.737   4
  -2   7  -5 23173.1 562.951   1
  -2   7  -6 136.661 74.0368   4
  -2   7  -6 46.4236 39.9268   1
  -2   7  -7 20001.4 737.255   4
  -2   7  -7 18900.4 560.568   1
  -2   7  -8-114.131 122.384   4
  -2   7  -8-19.7995 42.5897   1
  -2   7  -9 4456.96 375.124   4
  -2   7  -9 4252.68 293.591   1
  -2   7 -10 2125.12 272.496   4
  -2   7 -10 2009.33 211.886   1
  -2   7 -11 161.904 131.353   4
  -2   7 -11 158.249 73.4294   1
  -2   7 -12 2097.35 287.865   4
  -2   7 -12 1703.37 212.216   1
  -2   7 -13 411.533 114.245   1
  -2   7 -14 806.618 163.747   1
  -2   7 -15 1104.77 186.393   1
  -2   7 -16 2065.30 264.460   1
  -2   7 -17-60.4964 75.9982   1
   2  -6 -23 1908.68 277.800   1
   2  -6 -23 1574.69 219.337   2
   2  -6 -22 1570.32 243.913   1
   2  -6 -22 1447.07 205.809   2
   2  -6 -21-169.217 117.673   1
   2  -6 -21-51.6420 73.9537   2
   2  -6 -20-9.68637 69.0833   1
   2  -6 -20-39.8327 81.6411   2
   2  -6 -19 82.4030 63.7280   1
   2  -6 -19 99.3395 56.9424   2
   2  -6 -18 180.258 76.4281   1
   2  -6 -17 581.728 129.613   1
   2  -6 -16 2220.31 221.995   1
  -2   6  16 2261.59 171.657   3
   2  -6 -15 134.622 65.3806   1
  -2   6  15 44.2337 35.1197   3
   2  -6 -14 1304.94 160.908   1
  -2   6  14 1209.52 124.774   3
   2  -6 -13 103.166 59.7185   1
  -2   6  13 79.0445 31.0910   3
   2  -6 -12 1170.03 134.489   1
  -2   6  12 925.584 107.569   3
   2  -6 -11 516.372 88.6917   1
  -2   6  11 547.451 84.6522   3
   2  -6 -10-13.3577 38.2211   1
  -2   6  10-49.6496 41.5709   3
   2  -6  -9 4727.45 220.968   1
  -2   6   9 4930.47 233.976   3
   2  -6  -8 7603.73 262.598   1
  -2   6   8 8137.17 297.642   3
   2  -6  -7 3568.80 165.922   1
  -2   6   7 3867.77 205.831   3
  -2   6   7 3961.58 233.168   4
  -2   6   6 5401.76 266.417   4
  -2   6   6 5271.21 240.740   3
  -2   6   5 14933.5 436.361   4
  -2   6   5 14424.1 389.879   3
  -2   6   4 2922.14 117.167   1
  -2   6   4 3230.84 204.274   4
  -2   6   4 3031.77 180.830   3
  -2   6   3 2226.22 103.477   1
  -2   6   3 2179.58 170.026   4
  -2   6   3 2200.50 154.975   3
  -2   6   2 197.148 63.3063   4
  -2   6   2 125.613 49.9907   3
  -2   6   1 1133.91 138.264   4
  -2   6   0 21287.5 564.975   4
  -2   6   0 19503.6 381.584   1
  -2   6  -1 12509.8 444.222   4
  -2   6  -1 11940.6 311.548   1
   2  -6   2 513.148 36.4929   2
   2  -6   2 368.139 39.1692   2
  -2   6  -2 385.577 84.5448   4
  -2   6  -2 439.429 66.5482   1
  -2   6  -3 1469.87 170.140   4
  -2   6  -3 1627.26 130.200   1
  -2   6  -4 4599.39 306.278   4
  -2   6  -4 4693.16 230.525   1
  -2   6  -5 4922.84 323.480   4
  -2   6  -5 4840.35 246.741   1
  -2   6  -6 498.904 105.515   4
  -2   6  -6 522.155 89.1878   1
  -2   6  -7 513.242 128.287   4
  -2   6  -7 484.936 91.8271   1
  -2   6  -8 295.207 104.897   4
  -2   6  -8 405.869 86.3426   1
  -2   6  -9 978.159 175.343   4
  -2   6  -9 917.613 132.472   1
  -2   6 -10 1150.90 205.673   4
  -2   6 -10 955.348 145.125   1
  -2   6 -11 151.928 101.585   4
  -2   6 -11-45.1331 50.2749   1
  -2   6 -12 207.797 133.211   4
  -2   6 -12 94.5549 69.3899   1
  -2   6 -13-63.0360 66.7513   1
  -2   6 -14 859.154 147.411   1
  -2   6 -15 363.126 107.252   1
  -2   6 -16-31.5083 69.0398   1
  -2   6 -17 228.594 102.764   1
  -2   6 -18-38.2288 62.7501   1
   2  -5 -23-128.094 86.8820   1
   2  -5 -23 167.490 90.9909   2
   2  -5 -22 856.104 175.994   1
   2  -5 -22 619.107 139.487   2
   2  -5 -21-1.20239 66.4672   1
   2  -5 -21 124.523 58.7732   2
   2  -5 -20 1631.21 223.802   1
   2  -5 -20 1548.36 196.036   2
   2  -5 -19 612.573 141.304   1
   2  -5 -19 511.685 124.599   2
   2  -5 -18 1461.86 198.831   1
   2  -5 -17 2351.95 242.032   1
   2  -5 -16 478.609 108.658   1
  -2   5  16 336.530 71.9187   3
   2  -5 -15 8189.42 398.024   1
  -2   5  15 8498.56 317.978   3
   2  -5 -14 7293.28 357.663   1
  -2   5  14 6971.96 287.138   3
   2  -5 -13 283.563 78.5446   1
  -2   5  13 376.477 68.6368   3
   2  -5 -12 3619.36 225.266   1
  -2   5  12 3352.02 194.741   3
   2  -5 -11 483.726 87.7429   1
  -2   5  11 524.498 84.1893   3
   2  -5 -10 341.597 67.3285   1
  -2   5  10 344.682 60.9593   3
   2  -5  -9 156.909 44.6329   1
  -2   5   9 114.208 37.5873   3
   2  -5  -8 341.399 56.5732   1
  -2   5   8 408.142 65.9260   3
   2  -5  -7 57.3358 25.2434   1
  -2   5   7 62.3237 30.2254   3
   2  -5  -6 2781.58 134.716   1
  -2   5   6 2784.39 160.436   3
  -2   5   5 5577.43 159.133   1
  -2   5   5 6094.12 259.364   4
  -2   5   5 5863.77 235.151   3
  -2   5   4 20790.4 282.987   1
  -2   5   4 22565.2 491.951   4
  -2   5   4 21764.4 449.028   3
  -2   5   3 27495.1 313.661   1
  -2   5   3 29024.0 560.297   4
  -2   5   3 27320.0 498.524   3
  -2   5   2 3386.69 197.318   4
  -2   5   2 3179.99 172.927   3
  -2   5   1 2999.52 191.247   4
  -2   5   1 3007.02 166.950   3
  -2   5   0 1254.12 125.622   4
  -2   5   0 1206.61 85.5389   1
  -2   5  -1 2224.47 178.921   4
  -2   5  -1 2281.67 123.319   1
   2  -5   2 8971.64 178.674   2
  -2   5  -2 10728.8 400.667   4
  -2   5  -2 10167.4 277.260   1
  -2   5  -3 65146.9 1007.22   4
  -2   5  -3 63477.5 743.373   1
  -2   5  -4 25873.3 665.006   4
  -2   5  -4 24501.8 494.003   1
  -2   5  -5 2795.93 230.427   4
  -2   5  -5 2911.07 183.216   1
  -2   5  -6-118.609 83.0972   4
  -2   5  -6-32.1287 46.9208   1
  -2   5  -7 4546.46 321.310   4
  -2   5  -7 4724.81 257.178   1
  -2   5  -8 5554.96 374.457   4
  -2   5  -8 5473.38 292.972   1
  -2   5  -9 4654.83 355.983   4
  -2   5  -9 4374.14 274.231   1
  -2   5 -10 2633.03 278.378   4
  -2   5 -10 2355.24 214.776   1
  -2   5 -11 6679.91 451.298   4
  -2   5 -11 5792.63 343.716   1
  -2   5 -12 353.087 101.413   1
  -2   5 -13 2743.29 261.384   1
  -2   5 -14 2517.56 256.041   1
  -2   5 -15 2597.46 272.038   1
  -2   5 -16 1548.21 221.379   1
  -2   5 -17 1104.88 198.467   1
  -2   5 -18 73.7754 78.1259   1
   2  -4 -23 500.165 149.588   1
   2  -4 -22 688.424 174.886   1
   2  -4 -22 489.039 128.341   2
   2  -4 -21 5183.72 421.052   1
   2  -4 -21 4225.43 320.474   2
   2  -4 -20 856.467 172.074   1
   2  -4 -20 982.040 158.191   2
   2  -4 -19-3.37769 68.0200   1
   2  -4 -18 159.257 84.6692   1
   2  -4 -17 319.024 94.5101   1
   2  -4 -16 1867.77 212.584   1
  -2   4  16 1769.75 144.565   3
   2  -4 -15 12540.5 500.218   1
  -2   4  15 12888.5 385.967   3
   2  -4 -14 9231.67 404.958   1
  -2   4  14 9639.16 330.878   3
   2  -4 -13 12970.0 453.150   1
  -2   4  13 12523.6 371.793   3
   2  -4 -12 5006.42 267.643   1
  -2   4  12 4449.83 221.332   3
   2  -4 -11 5353.40 260.621   1
  -2   4  11 5449.80 234.985   3
   2  -4 -10 676.976 92.8801   1
  -2   4  10 764.721 90.3661   3
   2  -4  -9 5337.65 227.551   1
  -2   4   9 5396.55 224.479   3
   2  -4  -8 1184.64 100.161   1
  -2   4   8 1207.72 106.707   3
   2  -4  -7 2750.39 138.870   1
  -2   4   7 3012.77 161.263   3
   2  -4  -6 1172.08 84.4061   1
  -2   4   6 1227.40 102.033   3
  -2   4   5 4306.42 139.629   1
   2  -4  -5 3995.97 137.799   1
  -2   4   5 4160.40 182.510   3
  -2   4   4 9194.55 175.011   1
  -2   4   4 9541.54 294.500   4
  -2   4   4 9355.42 267.974   3
  -2   4   3 38705.0 319.115   1
  -2   4   3 40053.6 592.459   4
  -2   4   3 39863.1 555.371   3
  -2   4   2 33042.4 288.690   1
  -2   4   2 34253.0 554.295   4
  -2   4   2 34139.4 516.533   3
  -2   4   1 14689.4 375.418   4
  -2   4   1 16041.1 352.773   3
  -2   4   0 5263.51 152.659   1
  -2   4   0 4904.89 227.296   4
  -2   4   0 5249.09 203.832   3
  -2   4  -1 3951.60 211.138   4
  -2   4  -1 3733.09 137.897   1
   2  -4   2 1744.21 77.1713   2
  -2   4  -2 2139.72 163.650   4
  -2   4  -2 1901.12 111.107   1
  -2   4  -3 14799.1 449.132   4
  -2   4  -3 14447.3 328.632   1
  -2   4  -4 479.540 85.8292   4
  -2   4  -4 424.631 67.4706   1
  -2   4  -5 5549.17 305.717   4
  -2   4  -5 5356.39 233.773   1
  -2   4  -6 1678.31 179.287   4
  -2   4  -6 1795.87 146.932   1
  -2   4  -7 883.586 143.747   4
  -2   4  -7 992.519 116.144   1
  -2   4  -8 109.849 71.9098   4
  -2   4  -8-14.2108 53.2462   1
  -2   4  -9-8.44488 81.4003   4
  -2   4  -9-87.4389 64.1897   1
  -2   4 -10 192.519 77.6500   4
  -2   4 -10 244.303 68.5437   1
  -2   4 -11 93.7375 99.8226   4
  -2   4 -11 38.1498 51.7831   1
  -2   4 -12-30.2265 74.9552   1
  -2   4 -13 664.228 133.563   1
  -2   4 -14 1759.88 217.580   1
  -2   4 -15 107.039 59.3733   1
  -2   4 -16 2559.76 275.497   1
  -2   4 -17 385.807 125.218   1
  -2   4 -18 11.2614 69.7373   1
  -2   4 -19-120.206 107.828   1
   2  -3 -23 1550.33 256.227   1
   2  -3 -22 1456.24 231.430   1
   2  -3 -21 170.023 83.1286   1
   2  -3 -21 176.660 72.9378   2
   2  -3 -20 2186.50 270.370   1
   2  -3 -20 1879.11 208.713   2
   2  -3 -19 404.186 121.869   1
   2  -3 -18 641.468 141.699   1
   2  -3 -17-8.35716 78.9753   1
   2  -3 -16-65.8930 69.1203   1
  -2   3  16-66.7553 42.3601   3
   2  -3 -15 1887.99 199.365   1
  -2   3  15 1903.75 150.064   3
   2  -3 -14 1360.24 162.804   1
  -2   3  14 1218.02 119.392   3
   2  -3 -13-37.5988 64.4784   1
  -2   3  13 82.7465 34.2227   3
   2  -3 -12 5081.59 273.952   1
  -2   3  12 4887.78 226.886   3
   2  -3 -11 162.212 49.8519   1
  -2   3  11 316.719 61.3654   3
   2  -3 -10 230.147 61.6030   1
  -2   3  10 233.571 51.4554   3
   2  -3  -9 2628.82 165.004   1
  -2   3   9 2394.64 147.385   3
   2  -3  -8 4640.50 198.972   1
  -2   3   8 4714.34 198.879   3
   2  -3  -7 8202.16 239.591   1
  -2   3   7 8405.11 260.458   3
   2  -3  -6 53.0176 21.3597   1
  -2   3   6 91.4989 34.1085   3
  -2   3   5 2393.81 106.671   1
   2  -3  -5 2170.85 99.2745   1
  -2   3   5 2272.21 129.151   3
   2  -3  -4 841.686 53.4403   1
  -2   3   4 936.630 56.2032   1
  -2   3   4 819.654 79.4388   3
  -2   3   3 29022.0 247.933   1
   2  -3  -3 26568.1 244.061   1
  -2   3   3 29774.8 457.428   4
  -2   3   3 28567.7 434.629   3
  -2   3   2 20487.2 163.196   1
  -2   3   2 21196.4 388.815   4
  -2   3   2 20598.3 364.615   3
  -2   3   1 4346.76 90.4966   1
  -2   3   1 4599.20 188.523   4
  -2   3   1 4633.80 173.579   3
  -2   3   0 1124.42 54.8644   1
  -2   3   0 992.860 91.2708   4
  -2   3   0 1135.74 87.8611   3
   2  -3   1 5110.08 146.231   2
  -2   3  -1 5268.85 142.335   1
  -2   3  -1 5445.24 225.417   4
  -2   3  -1 5555.27 191.003   3
   2  -3   2 6493.50 147.654   2
  -2   3  -2 7542.23 278.622   4
  -2   3  -2 6816.36 185.988   1
   2  -3   3 6680.31 109.832   2
  -2   3  -3 7198.26 286.746   4
  -2   3  -3 7036.18 212.076   1
  -2   3  -4 15470.9 440.274   4
  -2   3  -4 15332.1 344.084   1
  -2   3  -5 667.080 100.851   4
  -2   3  -5 705.605 80.9154   1
  -2   3  -6 595.641 103.165   4
  -2   3  -6 560.319 79.0971   1
  -2   3  -7 2446.37 216.446   4
  -2   3  -7 2543.37 175.365   1
  -2   3  -8 1643.03 183.226   4
  -2   3  -8 1742.08 150.660   1
  -2   3  -9-75.0228 69.2184   4
  -2   3  -9-17.9611 58.3416   1
  -2   3 -10 1594.80 203.710   4
  -2   3 -10 1415.16 152.111   1
  -2   3 -11 619.955 112.178   1
  -2   3 -12 98.7802 58.3012   1
  -2   3 -13 208.238 80.8317   1
  -2   3 -14 256.176 100.620   1
  -2   3 -15 141.215 79.7628   1
  -2   3 -16 76.1216 72.9428   1
  -2   3 -17 61.5240 63.0875   1
  -2   3 -18-23.0016 69.0158   1
  -2   3 -19-14.2570 69.9800   1
  -2   3 -20 228.373 109.830   1
   2  -2 -22 63.9890 99.2738   1
   2  -2 -21-12.8127 65.7433   1
   2  -2 -20 1927.97 250.967   1
   2  -2 -20 1558.85 181.673   2
   2  -2 -19 227.945 95.8615   1
   2  -2 -19 350.256 85.8244   2
   2  -2 -18 310.994 109.474   1
   2  -2 -17 70.6856 61.8466   1
   2  -2 -16 748.537 136.389   1
  -2   2  16 530.444 79.9381   3
   2  -2 -15 929.698 143.873   1
  -2   2  15 668.451 87.9297   3
   2  -2 -14 9088.64 414.365   1
  -2   2  14 8832.58 320.952   3
   2  -2 -13 1194.23 144.438   1
  -2   2  13 1221.81 120.254   3
   2  -2 -12 8593.43 359.705   1
  -2   2  12 8475.79 301.576   3
   2  -2 -11-43.6591 37.7702   1
  -2   2  11-41.0477 42.9769   3
   2  -2 -10 2948.64 191.410   1
  -2   2  10 2915.23 167.947   3
   2  -2  -9 15733.8 406.351   1
  -2   2   9 16329.8 378.822   3
   2  -2  -8 128.125 38.8137   1
  -2   2   8 213.306 45.6332   3
   2  -2  -7 6505.11 221.924   1
  -2   2   7 6787.89 231.042   3
   2  -2  -6 4564.73 169.294   1
  -2   2   6 4627.99 182.716   3
   2  -2  -5 2447.39 110.352   1
  -2   2   5 2719.54 121.059   1
  -2   2   5 2448.42 127.621   3
   2  -2  -4 10724.6 190.281   1
  -2   2   4 11963.7 214.661   1
  -2   2   4 11120.9 263.344   3
  -2   2   3 131.967 22.7733   1
   2  -2  -3 115.703 20.5565   1
  -2   2   3 84.1307 47.2452   3
  -2   2   2 500019. 1637.08   4
  -2   2   2 488448. 1642.23   3
  -2   2   1 854.650 77.3109   4
   2  -2  -1 1183.06 85.1871   4
  -2   2   1 871.463 72.2544   3
   2  -2   0 68.2273 23.4555   2
  -2   2   0 35.4149 10.3507   1
  -2   2   0 21.1900 28.7143   4
   2  -2   0 10.3407 19.2536   4
  -2   2   0 5.87363 24.5032   3
   2  -2   1 26885.2 328.109   2
  -2   2  -1 27365.9 278.664   1
   2  -2   1 27282.4 315.816   1
  -2   2  -1 27429.5 436.933   4
  -2   2  -1 27191.5 382.360   3
   2  -2   2 314.688 33.1486   2
  -2   2  -2 402.433 45.9809   1
   2  -2   2 332.610 42.2946   1
  -2   2  -2 363.842 58.5965   4
  -2   2  -2 352.486 48.3356   3
  -2   2  -3 13180.1 189.147   2
   2  -2   3 13335.9 178.670   2
  -2   2  -3 13781.2 364.455   4
  -2   2  -3 13464.6 274.405   1
   2  -2   4 13659.9 154.012   2
  -2   2  -4 13361.8 186.485   2
  -2   2  -4 14098.2 396.409   4
  -2   2  -4 14205.4 310.753   1
  -2   2  -5 71348.4 447.325   2
  -2   2  -5 73094.6 775.746   1
  -2   2  -6 10891.3 184.663   2
  -2   2  -6 11614.7 405.593   4
  -2   2  -6 11116.7 326.811   1
  -2   2  -7 3095.04 107.312   2
  -2   2  -7 3380.42 236.534   4
  -2   2  -7 3167.08 186.634   1
  -2   2  -8 216.743 32.9256   2
  -2   2  -8 193.915 71.0405   4
  -2   2  -8 164.454 57.5503   1
  -2   2  -9 1.39765 21.7455   2
  -2   2  -9-24.8832 57.3555   4
  -2   2  -9 23.3878 52.1714   1
  -2   2 -10-85.6260 90.0591   1
  -2   2 -10 11.2579 18.5827   2
  -2   2 -11 1032.18 129.695   1
  -2   2 -11 1125.43 81.4209   2
  -2   2 -12 25.7891 60.7163   1
  -2   2 -13-80.6281 77.9863   1
   2  -2  13-16.2750 31.1937   3
  -2   2 -14 1526.96 192.656   1
  -2   2 -15 621.751 136.289   1
  -2   2 -16-1.02288 62.7813   1
  -2   2 -17 780.163 156.142   1
  -2   2 -18-112.332 119.130   1
  -2   2 -19 256.314 90.8750   1
  -2   2 -20 63.9182 66.2651   1
   2  -1 -22-51.0686 105.852   1
   2  -1 -21-42.0556 65.1792   1
   2  -1 -20 286.555 109.949   1
   2  -1 -19 732.914 164.205   1
   2  -1 -19 531.653 104.129   2
   2  -1 -18 45.9228 60.1267   1
   2  -1 -17 11.2312 60.8388   1
   2  -1 -16 1117.40 167.038   1
  -2   1  16 1010.61 114.842   3
   2  -1 -15 2274.31 225.943   1
  -2   1  15 2430.76 176.817   3
   2  -1 -14 15838.2 555.603   1
  -2   1  14 16205.1 446.656   3
   2  -1 -13 1651.27 179.045   1
  -2   1  13 1766.36 144.081   3
   2  -1 -12 682.418 111.223   1
  -2   1  12 592.810 82.3196   3
   2  -1 -11 298.111 80.0222   1
  -2   1  11 159.669 44.3564   3
   2  -1 -10 9816.27 355.672   1
  -2   1  10 10473.3 326.502   3
   2  -1  -9 9226.63 324.300   1
  -2   1   9 9053.12 292.412   3
   2  -1  -8 43126.5 651.467   1
  -2   1   8 45289.2 627.832   3
   2  -1  -7 2254.05 139.516   1
  -2   1   7 2312.24 138.600   3
   2  -1  -6 4105.87 171.053   1
  -2   1   6 4426.26 182.648   3
   2  -1  -5 3361.28 140.693   1
  -2   1   5 3537.99 156.200   3
  -2   1   4 35848.5 422.065   1
   2  -1  -4 32910.1 383.944   1
  -2   1   4 33689.5 453.667   3
   2  -1  -3 32416.1 313.700   1
  -2   1   3 32653.5 422.510   3
   2  -1  -2 3279.95 74.3738   1
  -2   1   2 3163.77 128.911   3
  -2   1   1 241969. 952.538   4
  -2   1   1 245661. 1048.38   3
   2  -1   0 31383.5 370.836   2
   2  -1   0 31708.3 351.111   4
  -2   1   0 30205.9 355.035   4
  -2   1   0 31076.5 357.849   3
  -2   1  -1 25200.6 318.326   2
   2  -1   1 25493.0 320.731   2
   2  -1   1 24798.4 245.983   1
  -2   1  -1 25214.7 236.917   1
   2  -1   1 25067.6 346.454   4
  -2   1  -1 23801.8 353.260   4
   2  -1   1 25296.7 319.858   3
  -2   1  -1 25908.5 318.331   3
  -2   1  -2 59084.1 467.748   2
   2  -1   2 60494.6 451.969   2
  -2   1  -2 59769.4 458.245   1
   2  -1   2 60448.9 480.576   1
   2  -1   2 60124.2 605.207   4
  -2   1  -2 59310.4 614.736   4
  -2   1  -2 59777.7 496.941   3
   2  -1   2 60651.4 486.910   3
   2  -1   3 881.697 53.3411   2
  -2   1  -3 821.238 56.4246   2
  -2   1  -3 916.872 67.8930   1
   2  -1   3 900.485 71.8271   1
  -2   1  -3 857.437 84.1162   4
   2  -1   3 917.287 59.6047   3
  -2   1  -3 920.009 61.1377   3
   2  -1   4 33066.5 294.157   2
  -2   1  -4 31904.5 343.004   2
  -2   1  -4 32754.3 445.437   1
  -2   1  -4 33181.6 552.775   4
   2  -1   4 31462.5 360.952   3
  -2   1  -5 661.604 53.8619   2
  -2   1  -5 660.261 73.1689   1
  -2   1  -5 664.459 88.9142   4
   2  -1   5 714.147 57.0735   3
  -2   1  -6 1721.76 87.9204   2
  -2   1  -6 1750.24 124.325   1
  -2   1  -6 1767.06 150.012   4
   2  -1   6 1757.97 91.6402   3
  -2   1  -7 2424.79 110.508   2
  -2   1  -7 2493.15 192.484   4
  -2   1  -7 2292.10 155.701   1
  -2   1  -8 3775.87 144.530   2
  -2   1  -8 3941.83 254.658   4
  -2   1  -8 3748.57 211.289   1
  -2   1  -9 9630.30 356.145   1
  -2   1  -9 10144.2 250.477   2
  -2   1 -10 4060.41 248.955   1
  -2   1 -10 4272.41 172.553   2
  -2   1 -11 543.087 92.4609   1
  -2   1 -11 934.799 87.4805   2
  -2   1 -12 2562.17 215.921   1
  -2   1 -12 2657.26 147.440   2
   2  -1  12 2683.62 140.720   3
  -2   1 -13 423.710 96.1235   1
  -2   1 -13 429.951 64.6040   2
  -2   1 -14 151.980 78.1438   1
  -2   1 -15-75.7227 86.5634   1
  -2   1 -16 1087.91 180.276   1
  -2   1 -17 2813.38 282.521   1
  -2   1 -18-101.839 103.864   1
  -2   1 -19-91.9083 92.3366   1
  -2   1 -20 21.9605 93.5990   1
  -2   1 -21-104.011 92.5893   1
   2   0 -22 314.904 122.576   1
   2   0 -21-37.7088 71.3348   1
   2   0 -20 201.337 96.1942   1
   2   0 -19-178.819 124.234   1
   2   0 -18-112.987 96.7736   1
   2   0 -17 48.3486 63.2530   1
   2   0 -16 185.992 75.8601   1
  -2   0  16 339.829 76.2466   3
   2   0 -15 183.158 84.5445   1
  -2   0  15 271.946 70.4293   3
   2   0 -14 77.7411 58.3948   1
  -2   0  14 110.163 36.2425   3
   2   0 -13 20005.0 613.494   1
  -2   0  13 20576.7 510.678   3
   2   0 -12 50021.6 923.198   1
  -2   0  12 48250.0 757.769   3
   2   0 -11 12269.1 438.821   1
  -2   0  11 11419.7 358.778   3
   2   0 -10 1384.41 145.440   1
  -2   0  10 1070.71 109.678   3
   2   0  -9 3662.13 215.151   1
  -2   0   9 3659.32 187.363   3
   2   0  -8 7975.73 296.330   1
  -2   0   8 7395.99 257.529   3
   2   0  -7 176.194 48.1711   1
  -2   0   7 111.389 33.9785   3
   2   0  -6 30617.9 494.687   1
  -2   0   6 29387.6 461.170   3
   2   0  -5 1114.58 89.6436   1
  -2   0   5 1058.05 86.4492   3
   2   0  -4 7458.83 203.167   1
  -2   0   4 8017.73 228.851   1
  -2   0   4 7103.93 206.798   3
   2   0  -3 50577.8 466.521   1
  -2   0   3 49391.9 513.587   3
   2   0  -2 23533.8 286.147   1
  -2   0   2 24208.5 341.301   3
  -2   0   1 227421. 992.046   3
  -2   0   0 147832. 820.981   2
   2   0   0 148427. 521.371   1
   2   0   0 147451. 559.579   4
  -2   0   0 146715. 584.111   4
  -2   0   0 148633. 732.973   3
   2   0   1 61247.3 498.537   2
  -2   0  -1 60267.7 520.827   2
   2   0   1 60556.5 374.464   1
  -2   0  -1 60003.5 381.629   1
  -2   0  -1 59961.7 437.008   4
   2   0   1 59876.8 429.877   4
   2   0   1 62481.6 451.691   3
  -2   0  -1 59729.6 433.845   3
  -2   0  -2 17257.8 270.229   2
   2   0   2 18603.2 269.585   2
   2   0   2 17902.3 244.768   1
  -2   0  -2 17430.1 244.732   1
  -2   0  -2 16881.4 273.168   4
   2   0   2 17304.7 277.278   4
  -2   0  -2 17524.0 220.785   3
   2   0   2 17633.0 228.453   3
   2   0   3 14049.7 223.624   2
  -2   0  -3 13206.8 236.233   2
   2   0   3 13623.5 253.498   1
  -2   0  -3 13334.6 244.465   1
   2   0   3 13396.6 281.658   4
  -2   0  -3 13518.4 280.680   4
  -2   0  -3 13861.6 196.896   3
   2   0   3 13390.8 193.908   3
  -2   0  -4 5467.11 157.838   2
   2   0   4 5775.37 140.127   2
  -2   0  -4 5738.59 179.190   1
  -2   0  -4 5624.55 205.561   4
   2   0   4 5364.86 120.835   3
   2   0   5 56.2868 20.6748   2
  -2   0  -5 63.6952 28.0922   2
  -2   0  -5 10.7900 21.7436   1
  -2   0  -5 38.3058 35.7632   4
   2   0   5 13.9972 11.0772   3
  -2   0  -6 8379.01 208.380   2
  -2   0  -6 8446.29 262.254   1
  -2   0  -6 8291.81 300.811   4
   2   0   6 7860.70 155.013   3
  -2   0  -7 0.49288 34.6328   1
  -2   0  -7 20.6516 20.9433   2
   2   0   7 29.1744 13.3137   3
  -2   0  -8 2065.52 151.011   1
  -2   0  -8 2120.32 114.821   2
   2   0   8 1961.74 83.0744   3
  -2   0  -9 2672.84 182.051   1
  -2   0  -9 2683.69 138.193   2
   2   0   9 2484.06 96.6233   3
  -2   0 -10 10394.3 381.281   1
  -2   0 -10 10759.9 287.361   2
   2   0  10 9316.03 193.357   3
  -2   0 -11 122.539 59.3438   1
  -2   0 -11 209.508 49.8734   2
   2   0  11 105.463 23.1983   3
  -2   0 -12-48.9690 73.4779   1
  -2   0 -12 85.6144 40.0505   2
   2   0  12 22.1278 16.4242   3
  -2   0 -13-92.7525 76.7477   1
  -2   0 -13 51.7220 36.3516   2
  -2   0 -14 170.418 96.6584   1
  -2   0 -14 166.144 48.3036   2
  -2   0 -15 409.876 108.942   1
  -2   0 -16 287.847 94.4968   1
  -2   0 -17 1331.84 199.782   1
  -2   0 -18 117.081 71.8632   1
  -2   0 -19 108.539 82.6444   1
  -2   0 -20 1227.33 214.329   1
  -2   0 -21 1361.76 234.442   1
   2   1 -21 109.111 89.6896   1
   2   1 -20 393.631 127.011   1
   2   1 -19 1021.26 184.713   1
   2   1 -18-56.2722 75.7307   1
   2   1 -17 2558.92 274.480   1
   2   1 -16 20.0521 66.9308   1
  -2  -1  16 176.399 61.4783   3
   2   1 -15-8.03994 78.3084   1
  -2  -1  15 91.4697 60.0445   3
   2   1 -14 4157.38 305.328   1
  -2  -1  14 4577.30 257.266   3
   2   1 -13 1554.22 189.904   1
  -2  -1  13 1379.17 135.794   3
   2   1 -12 682.895 130.839   1
  -2  -1  12 626.578 91.6027   3
   2   1 -11 15602.6 512.649   1
  -2  -1  11 15508.3 434.816   3
   2   1 -10 796.043 116.945   1
  -2  -1  10 689.420 90.6740   3
   2   1  -9 167.306 48.8870   1
  -2  -1   9 216.197 55.3260   3
   2   1  -8 8798.32 327.409   1
  -2  -1   8 8979.02 299.586   3
   2   1  -7 6623.20 266.185   1
  -2  -1   7 7416.75 259.526   3
   2   1  -6 73.4226 35.7832   1
  -2  -1   6 71.6152 28.3609   3
   2   1  -5 1453.78 110.944   1
  -2  -1   5 1637.69 112.699   3
   2   1  -4 79335.3 751.214   1
  -2  -1   4 78660.6 721.087   3
   2   1  -3 15818.4 316.196   1
  -2  -1   3 15256.3 299.858   3
  -2  -1   2 19032.3 328.154   2
  -2  -1   2 20570.7 323.338   3
  -2  -1   1 3910.49 144.507   2
  -2  -1   1 4376.70 139.500   3
  -2  -1   0 956799. 2179.91   2
  -2  -1   0 963764. 1857.05   3
  -2  -1  -1 139711. 807.497   2
  -2  -1  -1 140875. 647.904   3
  -2  -1  -2 56539.1 512.883   2
  -2  -1  -2 58182.1 468.620   1
   2   1   2 55970.8 403.041   4
  -2  -1  -2 56573.4 401.127   4
  -2  -1  -2 55798.0 366.626   3
   2   1   2 57368.8 374.426   3
  -2  -1  -3 253787. 1102.63   2
  -2  -1  -3 255026. 1083.49   1
   2   1   3 244792. 1079.99   4
   2   1   3 246675. 700.333   3
  -2  -1  -3 250262. 669.892   3
  -2  -1  -4 81677.6 639.546   2
   2   1   4 82929.9 590.196   2
  -2  -1  -4 84981.4 692.111   1
   2   1   4 80097.9 719.497   4
  -2  -1  -4 81884.0 346.690   3
   2   1   4 80652.6 365.883   3
  -2  -1  -5 50706.6 581.342   1
  -2  -1  -5 50624.3 515.899   2
   2   1   5 47576.1 257.382   3
  -2  -1  -6 19501.7 394.563   1
  -2  -1  -6 20096.4 344.615   2
   2   1   6 17685.1 155.521   3
  -2  -1  -7-29.2768 38.9445   1
  -2  -1  -7-22.9174 27.7965   2
   2   1   7 16.9969 7.39611   3
  -2  -1  -8 3235.61 188.263   1
  -2  -1  -8 3004.28 145.241   2
   2   1   8 2549.83 70.4480   3
   2   1   8 2665.04 65.2734   3
  -2  -1  -9 220.158 55.8898   1
  -2  -1  -9 215.424 42.7078   2
   2   1   9 169.953 16.9816   3
   2   1   9 212.169 23.2023   3
  -2  -1 -10 744.567 105.961   1
  -2  -1 -10 797.613 81.9253   2
   2   1  10 694.765 40.1249   3
   2   1  10 669.666 34.9920   3
  -2  -1 -11 3401.25 231.502   1
  -2  -1 -11 3440.14 177.140   2
   2   1  11 2727.98 71.3824   3
   2   1  11 2891.52 79.8594   3
  -2  -1 -12 838.104 119.889   1
  -2  -1 -12 852.794 96.2041   2
   2   1  12 599.897 33.5025   3
  -2  -1 -13 8645.40 402.471   1
  -2  -1 -13 9250.73 319.781   2
  -2  -1 -14-27.5816 56.6135   1
  -2  -1 -14 62.2386 44.1234   2
  -2  -1 -15 1820.67 204.870   1
  -2  -1 -15 2067.65 169.191   2
  -2  -1 -16 825.830 149.000   1
  -2  -1 -16 933.519 121.659   2
  -2  -1 -17 242.834 108.138   1
  -2  -1 -18 8466.51 501.818   1
  -2  -1 -19 6354.65 456.410   1
  -2  -1 -20 316.595 117.226   1
  -2  -1 -21 2.51861 88.0997   1
   2   2 -21 269.867 117.107   1
   2   2 -20 538.271 148.984   1
   2   2 -19 443.976 142.526   1
   2   2 -18 4909.61 393.466   1
   2   2 -17 1661.04 227.854   1
   2   2 -16 381.821 112.283   1
  -2  -2  16 734.622 115.837   3
   2   2 -15 399.725 112.399   1
  -2  -2  15 509.985 96.5025   3
   2   2 -14 517.973 117.766   1
  -2  -2  14 524.765 95.9132   3
   2   2 -13 1635.50 197.566   1
  -2  -2  13 1883.54 173.218   3
   2   2 -12 169.016 90.7924   1
  -2  -2  12 70.3522 53.3148   3
   2   2 -11 17403.3 558.058   1
  -2  -2  11 16871.3 477.643   3
   2   2 -10 9401.67 396.421   1
  -2  -2  10 9272.26 341.036   3
   2   2  -9 799.395 113.992   1
  -2  -2   9 812.803 100.298   3
   2   2  -8 4373.32 243.088   1
  -2  -2   8 4276.27 217.130   3
   2   2  -7 2985.79 190.490   1
  -2  -2   7 2666.92 161.492   3
   2   2  -6 18016.9 438.178   1
  -2  -2   6 18173.7 399.370   3
   2   2  -5 9106.14 298.080   1
  -2  -2   5 8301.22 256.171   3
   2   2  -4 26943.8 490.470   1
  -2  -2   4 25808.9 426.903   3
   2   2  -3 12.1671 19.2394   2
  -2  -2   3-13.5496 21.2578   4
  -2  -2   2 11841.3 262.811   2
   2   2  -2 12873.6 275.848   2
  -2  -2   2 12736.3 243.208   4
   2   2  -2 11689.3 230.614   4
  -2  -2   1 146787. 915.227   2
  -2  -2   1 155068. 670.613   4
   2   2  -1 148781. 663.710   4
  -2  -2   0 13572.0 265.933   2
  -2  -2  -1 4464.53 151.966   2
  -2  -2  -1 4294.25 120.717   3
  -2  -2  -2 12172.8 235.488   1
  -2  -2  -2 11102.1 242.561   2
  -2  -2  -2 11245.3 175.286   3
  -2  -2  -3 252.894 43.7017   1
  -2  -2  -3 197.888 38.0078   2
  -2  -2  -3 176.440 20.7588   3
  -2  -2  -4 11338.6 262.853   1
  -2  -2  -4 10483.3 244.199   2
  -2  -2  -5 3946.74 167.961   1
  -2  -2  -5 3676.73 153.034   2
  -2  -2  -6 10706.1 296.428   1
  -2  -2  -6 10371.9 260.616   2
  -2  -2  -7 13114.1 352.600   1
  -2  -2  -7 12531.0 299.518   2
  -2  -2  -8 1515.10 131.832   1
  -2  -2  -8 1490.58 110.900   2
  -2  -2  -9 53367.8 796.031   1
  -2  -2  -9 54085.6 670.945   2
  -2  -2 -10 3643.53 227.152   1
  -2  -2 -10 3984.56 193.417   2
  -2  -2 -11 11060.4 407.333   1
  -2  -2 -11 11777.6 341.538   2
  -2  -2 -12 5647.94 304.848   1
  -2  -2 -12 5581.11 248.611   2
  -2  -2 -13 3189.71 247.285   1
  -2  -2 -13 3530.14 206.690   2
  -2  -2 -14 4457.58 304.222   1
  -2  -2 -14 4153.08 233.666   2
  -2  -2 -15 1663.01 196.731   1
  -2  -2 -15 1622.53 151.651   2
  -2  -2 -16 13163.5 569.401   1
  -2  -2 -16 13056.5 445.428   2
  -2  -2 -17 12.4661 65.1292   1
  -2  -2 -17-11.6386 38.8084   2
  -2  -2 -18 4405.35 362.102   1
  -2  -2 -19 5162.86 412.336   1
  -2  -2 -20-34.6666 80.2248   1
  -2  -2 -21 1282.53 219.985   1
  -2  -2 -22-123.591 114.432   1
   2   3 -20 347.902 115.039   1
   2   3 -19 468.386 140.507   1
   2   3 -18 851.340 164.852   1
   2   3 -17 1250.88 199.840   1
   2   3 -16 547.303 137.932   1
  -2  -3  16 771.347 120.475   3
   2   3 -15 468.738 125.089   1
  -2  -3  15 545.908 103.958   3
   2   3 -14 4424.01 340.119   1
  -2  -3  14 4311.54 277.863   3
   2   3 -13 3450.80 284.494   1
  -2  -3  13 3365.83 238.642   3
   2   3 -12 6768.70 383.796   1
  -2  -3  12 6614.30 323.222   3
   2   3 -11 4041.07 282.836   1
  -2  -3  11 3845.56 240.362   3
   2   3 -10 2244.64 205.538   1
  -2  -3  10 2251.54 180.073   3
   2   3  -9 27315.6 665.390   1
  -2  -3   9 26937.2 579.462   3
   2   3  -8 846.353 119.220   1
  -2  -3   8 708.490 100.180   3
   2   3  -7 2315.90 182.177   1
   2   3  -6 85735.9 1021.38   1
   2   3  -5 847.342 100.778   4
   2   3  -5 897.769 109.869   1
   2   3  -4 5835.54 231.226   4
   2   3  -4 6241.42 265.423   1
   2   3  -3 36268.4 486.775   2
  -2  -3   3 35234.6 480.712   2
   2   3  -3 34618.2 519.021   4
   2   3  -2 25909.2 386.899   2
  -2  -3   2 23431.4 387.421   2
   2   3  -2 23244.7 377.024   4
  -2  -3   2 25674.5 392.673   4
   2   3  -1 340895. 1362.48   2
  -2  -3   1 315507. 1380.15   2
  -2  -3   1 340855. 1257.88   4
  -2  -3   0 81303.0 686.209   2
   2   3   0 85377.3 535.326   4
  -2  -3  -1 303615. 1350.68   2
   2   3   1 314134. 893.894   4
  -2  -3  -2 1553.15 97.3990   2
  -2  -3  -3 45693.3 519.737   1
  -2  -3  -3 42579.4 507.269   2
  -2  -3  -4 15280.5 326.292   1
  -2  -3  -4 14588.6 302.921   2
  -2  -3  -5 68869.2 721.348   1
  -2  -3  -5 67253.7 662.943   2
  -2  -3  -6 26570.9 476.890   1
  -2  -3  -6 25081.0 426.925   2
  -2  -3  -7 11419.9 329.310   1
  -2  -3  -7 11316.0 297.630   2
  -2  -3  -8 20816.8 474.324   1
  -2  -3  -8 20286.2 409.366   2
  -2  -3  -9 5500.27 262.648   1
  -2  -3  -9 5945.22 233.462   2
  -2  -3 -10 567.916 98.4823   1
  -2  -3 -10 643.345 87.1286   2
  -2  -3 -11 42616.0 804.114   1
  -2  -3 -11 42555.9 677.992   2
  -2  -3 -12 17039.6 532.246   1
  -2  -3 -12 17023.5 444.872   2
  -2  -3 -13 4972.23 303.305   1
  -2  -3 -13 5058.37 254.367   2
  -2  -3 -14 152.138 84.1924   1
  -2  -3 -14 203.200 63.0061   2
  -2  -3 -15 3318.53 274.548   1
  -2  -3 -15 3577.60 231.948   2
  -2  -3 -16 960.821 162.187   1
  -2  -3 -16 988.801 127.019   2
  -2  -3 -17-73.0237 86.5194   1
  -2  -3 -17-1.04807 47.8103   2
  -2  -3 -18 819.356 157.781   1
  -2  -3 -18 975.008 143.431   2
  -2  -3 -19 4709.68 386.406   1
  -2  -3 -20 1657.34 243.054   1
  -2  -3 -21 1275.53 223.182   1
  -2  -3 -22 9.33056 89.1510   1
   2   4 -20 366.596 119.288   1
   2   4 -19 554.457 164.273   1
   2   4 -18 45.5585 74.5273   1
   2   4 -17 6583.81 461.923   1
   2   4 -16 247.179 106.605   1
  -2  -4  16 158.889 64.8955   3
   2   4 -15 33.2278 65.6999   1
  -2  -4  15 136.520 66.6125   3
   2   4 -14 1446.65 209.315   1
  -2  -4  14 1094.24 147.722   3
   2   4 -13 5116.72 357.418   1
  -2  -4  13 5496.15 314.840   3
   2   4 -12 3416.01 280.179   1
  -2  -4  12 3349.42 242.165   3
   2   4 -11 140.813 56.5346   1
  -2  -4  11 194.721 57.4679   3
   2   4 -10 3025.08 244.081   1
  -2  -4  10 3367.90 224.931   3
   2   4  -9 35438.9 788.632   1
   2   4  -8 1256.01 153.631   1
   2   4  -7 21825.1 586.813   4
   2   4  -7 21436.5 565.431   1
   2   4  -6 4290.47 250.773   4
   2   4  -6 4491.37 254.328   1
   2   4  -5 5172.07 256.480   4
   2   4  -5 5263.71 265.269   1
   2   4  -4 7493.65 283.793   4
   2   4  -4 8217.70 321.784   1
  -2  -4   3 105001. 843.071   2
   2   4  -3 106718. 989.426   4
  -2  -4   2 9127.23 251.584   2
   2   4  -2 8953.56 268.082   4
  -2  -4   1 7016.60 216.834   2
   2   4  -1 7516.52 225.140   4
  -2  -4   1 8159.49 228.397   4
  -2  -4   0 2878.87 139.796   2
   2   4   0 2777.63 125.086   4
  -2  -4   0 3273.05 127.909   4
  -2  -4  -1 1003.28 84.1106   2
  -2  -4  -1 1159.85 69.3027   4
   2   4   1 923.657 66.9035   4
  -2  -4  -2 1463.13 101.003   2
   2   4   2 1395.15 77.2450   4
  -2  -4  -3 13382.7 296.422   2
  -2  -4  -4 13674.4 323.517   1
  -2  -4  -4 14781.3 323.013   2
  -2  -4  -5 8436.30 266.703   1
  -2  -4  -5 8526.77 254.171   2
  -2  -4  -6 8385.54 277.788   1
  -2  -4  -6 8713.83 261.747   2
  -2  -4  -6 8229.95 133.696   3
  -2  -4  -7 1210.12 116.241   1
  -2  -4  -7 1298.26 108.481   2
  -2  -4  -7 1149.12 41.5622   3
  -2  -4  -8 562.377 88.0464   1
  -2  -4  -8 717.579 83.6896   2
  -2  -4  -9 714.815 96.6007   1
  -2  -4  -9 826.075 95.6242   2
  -2  -4 -10 10194.8 374.042   1
  -2  -4 -10 10359.4 332.332   2
  -2  -4 -11 6308.07 308.870   1
  -2  -4 -11 6176.97 269.554   2
  -2  -4 -12 36257.0 771.920   1
  -2  -4 -12 35090.1 664.549   2
  -2  -4 -13 314.360 92.8190   1
  -2  -4 -13 378.200 74.8825   2
  -2  -4 -14 4050.40 289.283   1
  -2  -4 -14 4155.80 246.023   2
  -2  -4 -15-34.4504 69.2135   1
  -2  -4 -15-102.152 67.0148   2
  -2  -4 -16 574.112 122.161   1
  -2  -4 -16 635.003 107.505   2
  -2  -4 -17 71.7006 80.7634   1
  -2  -4 -17 83.6875 56.9635   2
  -2  -4 -18 1870.08 235.914   1
  -2  -4 -18 1716.01 186.296   2
  -2  -4 -19 999.248 182.525   1
  -2  -4 -19 1177.88 166.377   2
  -2  -4 -20 3112.19 324.086   1
  -2  -4 -21 2920.06 337.046   1
  -2  -4 -22 616.573 172.070   1
   2   5 -19 332.001 156.784   1
   2   5 -18 1310.24 223.832   1
   2   5 -17 128.695 91.2147   1
   2   5 -16 3865.37 356.299   1
   2   5 -15 382.603 129.854   1
  -2  -5  15 274.581 84.0928   3
   2   5 -14 166.012 91.3340   1
  -2  -5  14 92.6618 48.7371   3
   2   5 -13-48.1180 61.5263   1
  -2  -5  13-46.9794 59.7423   3
   2   5 -12 3126.23 278.852   1
  -2  -5  12 3403.67 254.442   3
   2   5 -11 258.453 79.3356   1
  -2  -5  11 180.232 54.0295   3
   2   5 -10 5665.72 345.997   1
   2   5  -9 7151.80 372.621   1
   2   5  -8 571.494 114.416   4
   2   5  -8 460.218 91.9689   1
   2   5  -7 12664.8 476.961   4
   2   5  -7 11650.1 440.722   1
   2   5  -6 6236.58 318.656   4
   2   5  -6 6597.69 334.083   1
   2   5  -5 320.777 70.0285   4
   2   5  -5 255.910 68.1667   1
  -2  -5   4 2938.69 145.766   2
   2   5  -4 2893.01 193.421   4
   2   5  -4 2964.42 207.247   1
  -2  -5   3 18425.2 365.223   2
   2   5  -3 19006.6 458.976   4
  -2  -5   2 4641.43 184.891   2
   2   5  -2 4823.75 215.826   4
  -2  -5   1 2575.65 141.223   2
   2   5  -1 1955.56 130.083   4
  -2  -5   0-31.4011 33.1894   2
   2   5   0-5.13607 24.9832   4
  -2  -5  -1 1886.65 117.360   2
   2   5   1 1692.54 107.603   4
  -2  -5  -2 1758.25 115.659   2
   2   5   2 1637.49 100.632   4
  -2  -5  -3 46527.8 583.252   2
   2   5   3 45336.4 509.962   4
  -2  -5  -4 9467.82 271.770   2
  -2  -5  -5 1573.18 118.739   1
  -2  -5  -5 1732.25 118.307   2
  -2  -5  -6 27828.4 530.750   1
  -2  -5  -6 28578.0 501.388   2
  -2  -5  -6 28833.8 333.073   3
  -2  -5  -7 6523.36 270.800   1
  -2  -5  -7 6275.73 241.299   2
  -2  -5  -7 6280.67 143.774   3
  -2  -5  -8 7596.44 302.649   1
  -2  -5  -8 7889.92 282.778   2
  -2  -5  -8 6864.32 137.311   3
  -2  -5  -9 549.072 94.2065   1
  -2  -5  -9 479.238 75.0626   2
  -2  -5  -9 424.627 30.2876   3
  -2  -5 -10 2706.41 201.834   1
  -2  -5 -10 2708.07 177.400   2
  -2  -5 -11 307.605 81.6652   1
  -2  -5 -11 392.382 79.9018   2
  -2  -5 -12-19.2441 69.6163   1
  -2  -5 -12 7.03616 44.6455   2
  -2  -5 -13 427.599 92.4719   1
  -2  -5 -13 674.728 102.602   2
  -2  -5 -14 949.923 146.445   1
  -2  -5 -14 812.692 119.995   2
  -2  -5 -15 1192.09 166.745   1
  -2  -5 -15 1217.56 145.330   2
  -2  -5 -16 556.710 119.520   1
  -2  -5 -16 462.115 95.9759   2
  -2  -5 -17 2036.98 236.423   1
  -2  -5 -17 1953.40 195.879   2
  -2  -5 -18 406.687 120.722   1
  -2  -5 -18 403.091 88.4380   2
  -2  -5 -19 196.269 92.4249   1
  -2  -5 -19 258.697 81.9458   2
  -2  -5 -20 182.443 114.709   1
  -2  -5 -20 138.539 79.8601   2
  -2  -5 -21 518.799 154.763   1
  -2  -5 -22 497.651 149.385   1
   2   6 -19 757.989 183.781   1
   2   6 -18 5890.94 469.887   1
   2   6 -17 1653.02 253.909   1
   2   6 -16 1282.00 217.066   1
   2   6 -15 239.226 109.263   1
  -2  -6  15 294.514 97.4575   3
   2   6 -14 676.167 157.134   1
  -2  -6  14 843.290 137.118   3
   2   6 -13 2201.41 258.540   1
  -2  -6  13 2106.75 214.093   3
   2   6 -12 67.1095 63.1956   1
  -2  -6  12 7.42510 53.0908   3
   2   6 -11 437.100 114.176   1
   2   6 -10 88.1890 67.7221   1
   2   6  -9 2115.52 233.159   4
   2   6  -9 1977.77 210.792   1
   2   6  -8 8230.23 419.430   4
   2   6  -8 7814.17 392.289   1
   2   6  -7 1084.18 150.140   4
   2   6  -7 1076.36 146.332   1
   2   6  -6 11057.2 443.302   4
   2   6  -6 11104.9 458.708   1
   2   6  -5 4065.17 257.152   4
   2   6  -5 4099.66 265.485   1
  -2  -6   4-11.5220 22.4531   2
   2   6  -4-10.8785 54.3369   4
  -2  -6   3 831.386 83.5334   2
   2   6  -3 714.738 99.8394   4
  -2  -6   2 12134.8 309.167   2
   2   6  -2 12850.2 384.811   4
  -2  -6   1 34903.1 525.113   2
   2   6  -1 36944.1 615.819   4
  -2  -6   0 4692.85 197.603   2
   2   6   0 4501.92 204.189   4
  -2  -6  -1 3021.63 156.536   2
   2   6   1 3043.74 162.833   4
  -2  -6  -2 10308.3 292.617   2
   2   6   2 10152.9 281.020   4
  -2  -6  -3 911.001 90.6624   2
   2   6   3 764.730 76.3527   4
  -2  -6  -4 1783.34 127.337   2
   2   6   4 1723.94 115.124   4
  -2  -6  -5 12214.3 335.344   2
  -2  -6  -6 17698.6 429.425   1
  -2  -6  -6 18778.1 422.523   2
  -2  -6  -7 8528.69 315.819   1
  -2  -6  -7 8639.73 299.562   2
  -2  -6  -8 23.4356 54.2926   1
  -2  -6  -8-43.0174 49.1450   2
  -2  -6  -8 23.7222 14.5868   3
  -2  -6  -9 688.118 100.137   1
  -2  -6  -9 697.160 97.2897   2
  -2  -6  -9 691.674 53.5096   3
  -2  -6 -10 6035.00 304.130   1
  -2  -6 -10 5888.37 270.814   2
  -2  -6 -10 4927.40 133.528   3
  -2  -6 -11 6338.27 319.086   1
  -2  -6 -11 5919.25 278.225   2
  -2  -6 -12 8668.92 390.529   1
  -2  -6 -12 8139.53 342.619   2
  -2  -6 -13 886.922 134.895   1
  -2  -6 -13 762.747 109.789   2
  -2  -6 -14 3801.80 286.269   1
  -2  -6 -14 3556.74 243.408   2
  -2  -6 -15 218.550 79.5676   1
  -2  -6 -15 422.745 94.7847   2
  -2  -6 -16 323.233 96.4473   1
  -2  -6 -16 275.660 77.5010   2
  -2  -6 -17 22.5765 69.6780   1
  -2  -6 -17 31.4994 52.7221   2
  -2  -6 -18 1996.87 247.617   1
  -2  -6 -18 1732.35 202.481   2
  -2  -6 -19 1075.00 200.072   1
  -2  -6 -19 817.973 144.981   2
  -2  -6 -20 306.157 117.659   1
  -2  -6 -20 179.263 93.1916   2
  -2  -6 -21 19.4400 74.5368   1
  -2  -6 -21 166.697 82.2315   2
  -2  -6 -22 2543.11 317.477   1
  -2  -6 -23 294.079 131.875   1
   2   7 -18 2607.60 326.518   1
   2   7 -17 4539.68 415.132   1
   2   7 -16 157.666 86.9743   1
   2   7 -15 910.208 182.042   1
  -2  -7  15 736.585 144.008   3
   2   7 -14-35.7650 100.469   1
  -2  -7  14 161.699 81.8415   3
   2   7 -13 448.970 136.666   1
  -2  -7  13 409.693 102.356   3
   2   7 -12-50.7594 82.3459   1
   2   7 -11 308.311 109.509   1
   2   7 -10 1387.30 211.048   4
   2   7 -10 1346.11 192.974   1
   2   7  -9 428.803 117.469   4
   2   7  -9 425.768 113.989   1
   2   7  -8 10324.4 499.942   4
   2   7  -8 10254.9 466.404   1
   2   7  -7 4399.62 313.144   4
   2   7  -7 4198.26 296.289   1
   2   7  -6 1447.66 181.092   4
   2   7  -6 1088.37 156.351   1
   2   7  -5-19.9832 73.7906   4
   2   7  -5-66.8773 97.6331   1
  -2  -7   4 10119.4 281.229   2
   2   7  -4 10914.9 427.776   4
  -2  -7   3 6762.02 239.414   2
   2   7  -3 6667.50 314.525   4
  -2  -7   2 17473.8 384.267   2
   2   7  -2 18373.8 500.140   4
  -2  -7   1 21324.7 429.791   2
   2   7  -1 21779.0 520.203   4
  -2  -7   0 7159.72 257.550   2
   2   7   0 7454.16 291.273   4
  -2  -7  -1 672.664 79.8429   2
   2   7   1 534.344 73.4516   4
  -2  -7  -2 10175.2 306.960   2
   2   7   2 9798.50 309.800   4
  -2  -7  -3 9712.88 301.711   2
   2   7   3 9820.11 303.394   4
  -2  -7  -4 459.548 75.8952   2
   2   7   4 272.450 50.4437   4
  -2  -7  -5 82364.4 911.545   2
   2   7   5 79037.5 859.169   4
  -2  -7  -6 604.203 80.2924   2
   2   7   6 647.210 82.3948   4
  -2  -7  -7 12650.2 377.916   2
  -2  -7  -8 918.641 116.516   1
  -2  -7  -8 943.617 104.365   2
  -2  -7  -9 6085.70 303.223   1
  -2  -7  -9 5876.96 273.439   2
  -2  -7 -10 8308.78 363.964   1
  -2  -7 -10 7640.89 320.553   2
  -2  -7 -11 8401.91 380.933   1
  -2  -7 -11 7998.20 340.547   2
  -2  -7 -12 8486.09 399.283   1
  -2  -7 -12 8290.22 355.957   2
  -2  -7 -13-81.2542 81.1497   1
  -2  -7 -13 53.8849 57.7371   2
  -2  -7 -14 578.637 130.991   1
  -2  -7 -14 633.448 108.323   2
  -2  -7 -15-72.6879 74.1349   1
  -2  -7 -15-41.6359 66.9134   2
  -2  -7 -16 2074.65 231.415   1
  -2  -7 -16 2197.70 212.316   2
  -2  -7 -17 706.643 154.065   1
  -2  -7 -17 778.035 137.336   2
  -2  -7 -18 617.937 147.122   1
  -2  -7 -18 658.221 133.730   2
  -2  -7 -19 210.592 113.130   1
  -2  -7 -19 225.716 91.2657   2
  -2  -7 -20 938.353 193.527   1
  -2  -7 -20 717.133 141.954   2
  -2  -7 -21 167.159 106.337   1
  -2  -7 -21 334.538 110.996   2
  -2  -7 -22 332.449 123.855   1
  -2  -7 -22 394.081 127.799   2
  -2  -7 -23 129.674 95.2951   1
   2   8 -17 2027.90 288.152   1
   2   8 -16 78.3665 102.072   1
   2   8 -15 894.522 192.959   1
  -2  -8  15 613.141 141.831   3
   2   8 -14 591.628 145.816   1
  -2  -8  14 1000.44 166.925   3
   2   8 -13 320.573 106.313   1
   2   8 -12-45.7402 88.9857   1
   2   8 -11 527.841 135.790   1
   2   8 -10 201.798 101.457   4
   2   8 -10 208.873 83.8021   1
   2   8  -9-5.47508 81.4833   4
   2   8  -9 74.6842 84.8830   1
   2   8  -8 180.905 91.3399   4
   2   8  -8 189.744 96.5045   1
   2   8  -7 923.554 155.388   4
   2   8  -7 715.520 137.572   1
   2   8  -6 470.898 110.712   4
   2   8  -6 498.830 117.820   1
   2   8  -5 4517.55 312.337   4
   2   8  -5 4221.72 302.599   1
  -2  -8   4 12466.5 318.606   2
   2   8  -4 13224.6 500.316   4
   2   8  -4 13206.6 514.777   1
  -2  -8   3 10155.2 302.897   2
   2   8  -3 9733.84 410.192   4
  -2  -8   2 2048.41 137.288   2
   2   8  -2 2279.47 193.608   4
  -2  -8   1 925.035 99.1153   2
   2   8  -1 921.875 121.875   4
  -2  -8   0 5342.54 232.809   2
   2   8   0 5170.64 267.186   4
  -2  -8  -1 11167.1 335.428   2
   2   8   1 11196.1 380.862   4
  -2  -8  -2 4716.51 219.846   2
   2   8   2 4783.32 241.499   4
  -2  -8  -3 4266.39 213.659   2
   2   8   3 4279.02 221.314   4
  -2  -8  -4 12117.1 360.321   2
   2   8   4 12269.8 373.644   4
  -2  -8  -5 9510.00 327.338   2
   2   8   5 9148.58 319.024   4
  -2  -8  -6-62.8850 66.7741   2
   2   8   6 27.3756 35.2542   4
  -2  -8  -7 5047.12 250.332   2
   2   8   7 4912.73 241.062   4
  -2  -8  -8 5189.10 263.181   2
  -2  -8  -9 7682.12 342.251   1
  -2  -8  -9 7719.87 324.938   2
  -2  -8 -10 1003.97 132.345   1
  -2  -8 -10 1049.09 127.583   2
  -2  -8 -11 7356.04 365.938   1
  -2  -8 -11 7196.29 332.858   2
  -2  -8 -12 1665.68 189.686   1
  -2  -8 -12 1501.66 157.036   2
  -2  -8 -13 3436.12 274.988   1
  -2  -8 -13 3410.96 245.382   2
  -2  -8 -14 2804.35 255.448   1
  -2  -8 -14 2561.50 223.828   2
  -2  -8 -15 135.535 73.6495   1
  -2  -8 -15 94.7142 50.0152   2
  -2  -8 -16 108.268 80.6803   1
  -2  -8 -16-76.9789 59.5480   2
  -2  -8 -17 759.854 162.774   1
  -2  -8 -17 895.266 150.217   2
  -2  -8 -18 16316.2 699.785   1
  -2  -8 -18 15253.8 605.067   2
  -2  -8 -19 570.175 164.530   1
  -2  -8 -19 455.981 114.505   2
  -2  -8 -20 925.214 184.777   1
  -2  -8 -20 903.856 158.797   2
  -2  -8 -21 756.274 184.372   1
  -2  -8 -21 666.890 154.759   2
  -2  -8 -22 2346.53 306.713   1
  -2  -8 -22 2079.57 264.757   2
  -2  -8 -23 74.5643 85.0370   1
  -2  -8 -23 132.883 77.8641   2
   2   9 -16 1244.07 235.033   1
   2   9 -15 320.937 134.721   1
  -2  -9  15 188.865 86.2576   3
   2   9 -14 81.5081 79.7465   1
  -2  -9  14 177.510 87.2993   3
   2   9 -13 1621.66 234.631   1
   2   9 -12-153.823 121.518   1
   2   9 -11-154.480 127.512   4
   2   9 -11-27.8254 74.6883   1
   2   9 -10 819.882 180.038   4
   2   9 -10 678.626 155.661   1
   2   9  -9 308.451 114.571   4
   2   9  -9 164.864 89.6862   1
   2   9  -8 190.043 96.9874   4
   2   9  -8 121.754 84.1535   1
   2   9  -7 6018.56 399.129   4
   2   9  -7 6163.32 389.586   1
   2   9  -6 2098.08 236.622   4
   2   9  -6 1883.75 225.556   1
   2   9  -5 8890.20 455.845   4
   2   9  -5 7705.15 424.379   1
  -2  -9   4 41769.0 590.773   2
   2   9  -4 44029.8 990.074   1
  -2  -9   3 22292.3 462.133   2
   2   9  -3 24521.1 695.645   4
  -2  -9   2 49.3280 28.5594   2
   2   9  -2 13.3463 64.2659   4
  -2  -9   1 42816.0 666.734   2
   2   9  -1 47027.4 895.600   4
  -2  -9   0 284.906 65.8116   2
   2   9   0 245.283 77.2231   4
  -2  -9  -1 2054.03 153.355   2
   2   9   1 2058.33 182.369   4
  -2  -9  -2-6.62168 32.8938   2
   2   9   2-19.7565 68.8938   4
  -2  -9  -3 15308.1 424.039   2
   2   9   3 14873.9 449.926   4
  -2  -9  -4 146.362 53.2624   2
   2   9   4 184.226 63.5823   4
  -2  -9  -5 7278.20 300.985   2
   2   9   5 6730.15 301.120   4
  -2  -9  -6 1148.97 112.529   2
   2   9   6 1040.64 122.552   4
  -2  -9  -7 22054.9 542.952   2
   2   9   7 21288.0 539.031   4
  -2  -9  -8 892.541 114.797   2
   2   9   8 881.702 119.273   4
  -2  -9  -9 11132.7 408.817   2
   2   9   9 10499.3 392.622   4
  -2  -9 -10 13333.9 459.731   2
  -2  -9 -11-86.8225 78.3631   1
  -2  -9 -11-4.18368 67.5714   2
  -2  -9 -12 11602.2 476.190   1
  -2  -9 -12 11319.8 447.810   2
  -2  -9 -13 14910.0 565.111   1
  -2  -9 -13 14445.0 519.175   2
  -2  -9 -14 6944.50 405.303   1
  -2  -9 -14 6426.14 357.775   2
  -2  -9 -15 2753.46 265.382   1
  -2  -9 -15 2432.92 229.130   2
  -2  -9 -16 2191.20 246.818   1
  -2  -9 -16 1843.19 211.140   2
  -2  -9 -17 4843.10 372.848   1
  -2  -9 -17 4942.93 349.355   2
  -2  -9 -18 2448.87 284.854   1
  -2  -9 -18 2216.72 242.400   2
  -2  -9 -19 2126.05 268.512   1
  -2  -9 -19 2281.82 255.010   2
  -2  -9 -20 1317.42 218.626   1
  -2  -9 -20 1036.02 177.393   2
  -2  -9 -21 277.371 135.598   1
  -2  -9 -21 115.052 85.6888   2
  -2  -9 -22 310.530 134.196   1
  -2  -9 -22 363.954 131.336   2
  -2  -9 -23 226.585 106.832   1
  -2  -9 -23 168.511 103.054   2
   2  10 -15 220.777 115.016   1
   2  10 -14 2043.19 278.552   1
  -2 -10  14 1825.70 239.911   3
   2  10 -13 1260.85 220.768   1
   2  10 -12 19.4720 98.8350   1
   2  10 -11 3241.34 365.590   4
   2  10 -11 2650.26 285.363   1
   2  10 -10 2558.49 306.738   4
   2  10 -10 2515.30 281.144   1
   2  10  -9 12146.5 641.702   4
   2  10  -9 11211.9 564.566   1
   2  10  -8 2994.57 314.889   4
   2  10  -8 2490.36 266.139   1
   2  10  -7-19.1544 72.3235   4
   2  10  -7 12.5491 77.9782   1
   2  10  -6 13361.4 604.189   4
   2  10  -6 12979.0 586.965   1
   2  10  -5 490.328 136.056   4
   2  10  -5 416.871 113.902   1
  -2 -10   4 3259.66 167.354   2
   2  10  -4 3736.08 303.156   4
   2  10  -4 3379.09 290.882   1
  -2 -10   3 33961.4 587.638   2
   2  10  -3 37052.2 908.604   4
  -2 -10   2 26.0886 28.7153   2
   2  10  -2-84.9456 87.2699   4
  -2 -10   1 2095.50 156.129   2
   2  10  -1 1889.96 197.352   4
  -2 -10   0 273.280 62.0058   2
   2  10   0 268.739 81.8009   4
  -2 -10  -1 27760.2 583.196   2
   2  10   1 28661.1 712.923   4
  -2 -10  -2 13463.3 411.017   2
   2  10   2 14240.7 500.938   4
  -2 -10  -3 3950.13 227.694   2
   2  10   3 4140.97 262.119   4
  -2 -10  -4 45.2292 37.0767   2
   2  10   4-112.146 80.3104   4
  -2 -10  -5 1592.54 151.454   2
   2  10   5 1222.03 142.892   4
  -2 -10  -6 186.317 68.0711   2
   2  10   6-20.5802 74.3038   4
  -2 -10  -7 18101.4 515.640   2
   2  10   7 17704.5 525.425   4
  -2 -10  -8 29720.1 676.763   2
   2  10   8 29234.6 680.158   4
  -2 -10  -9 4683.10 277.251   2
   2  10   9 4539.56 277.812   4
  -2 -10 -10 2963.01 225.309   2
   2  10  10 2721.15 221.093   4
  -2 -10 -11 25565.0 674.184   2
   2  10  11 24352.9 659.381   4
  -2 -10 -12 3752.15 269.423   2
  -2 -10 -13 519.859 113.263   1
  -2 -10 -13 521.753 113.819   2
  -2 -10 -14 4289.18 320.778   1
  -2 -10 -14 4836.87 324.121   2
  -2 -10 -15-29.7969 84.1177   1
  -2 -10 -15-89.5017 78.1091   2
  -2 -10 -16 145.096 87.4407   1
  -2 -10 -16 192.925 83.8492   2
  -2 -10 -17 1050.98 183.058   1
  -2 -10 -17 906.693 155.716   2
  -2 -10 -18 248.647 112.554   1
  -2 -10 -18-26.7842 77.2420   2
  -2 -10 -19 1528.80 231.633   1
  -2 -10 -19 967.235 171.933   2
  -2 -10 -20 83.5660 91.5689   1
  -2 -10 -20-293.123 130.530   2
  -2 -10 -21 293.413 122.254   1
  -2 -10 -21 124.004 90.3857   2
  -2 -10 -22 12.3882 99.7529   1
  -2 -10 -22 131.788 76.5228   2
  -2 -10 -23 229.325 94.7383   2
   2  11 -15 1053.66 215.414   1
   2  11 -14 1327.43 236.704   1
  -2 -11  14 1141.09 199.439   3
   2  11 -13-181.077 129.821   1
   2  11 -12 100.058 69.3775   1
   2  11 -11 1141.83 228.724   4
   2  11 -11 887.722 176.901   1
   2  11 -10 1613.18 255.874   4
   2  11 -10 968.671 177.728   1
   2  11  -9 891.346 178.365   4
   2  11  -9 796.350 167.994   1
   2  11  -8 5015.84 421.592   4
   2  11  -8 4977.20 383.381   1
   2  11  -7 124.683 81.4099   4
   2  11  -7 265.341 119.560   1
   2  11  -6 1652.38 235.264   4
   2  11  -6 1893.39 239.002   1
   2  11  -5 1953.16 248.918   4
   2  11  -5 1580.11 211.814   1
   2  11  -4 12986.6 586.614   4
   2  11  -4 11243.5 545.381   1
  -2 -11   3 10.5998 25.4734   2
   2  11  -3 131.686 107.076   4
  -2 -11   2 933.417 105.664   2
   2  11  -2 1093.48 172.560   4
  -2 -11   1 1495.64 138.338   2
   2  11  -1 1669.69 201.153   4
  -2 -11   0 2600.81 183.849   2
   2  11   0 2609.29 235.588   4
  -2 -11  -1 5817.24 279.468   2
   2  11   1 5799.70 343.807   4
  -2 -11  -2 53.7348 48.7535   2
   2  11   2 211.523 83.9587   4
  -2 -11  -3 123.658 47.4202   2
   2  11   3 26.6645 51.8991   4
  -2 -11  -4 24.8418 44.4436   2
   2  11   4 92.6676 60.2645   4
  -2 -11  -5-62.2036 61.1403   2
   2  11   5 19.2860 57.4189   4
  -2 -11  -6 4420.81 261.457   2
   2  11   6 4056.52 277.860   4
  -2 -11  -7 1249.25 146.398   2
   2  11   7 1308.01 157.926   4
  -2 -11  -8 4325.47 269.452   2
   2  11   8 4157.60 276.383   4
  -2 -11  -9 11121.4 440.352   2
   2  11   9 11009.1 451.795   4
  -2 -11 -10 4.51886 78.3255   2
   2  11  10 10.1708 53.3973   4
  -2 -11 -11 1011.83 140.603   2
   2  11  11 1264.16 167.296   4
  -2 -11 -12 1825.27 195.456   2
   2  11  12 1672.85 189.263   4
  -2 -11 -13 734.624 127.377   2
   2  11  13 808.546 145.454   4
  -2 -11 -14 644.646 119.725   2
  -2 -11 -15 2191.13 232.041   2
  -2 -11 -16 173.072 96.2070   1
  -2 -11 -16 41.8607 62.7365   2
  -2 -11 -17-28.6953 82.1253   1
  -2 -11 -17 38.4270 76.1888   2
  -2 -11 -18 448.716 128.564   1
  -2 -11 -18 406.822 109.941   2
  -2 -11 -19 72.8819 75.8713   1
  -2 -11 -19 119.403 70.3166   2
  -2 -11 -20 1985.04 268.719   1
  -2 -11 -20 1873.40 243.061   2
  -2 -11 -21 340.146 152.012   1
  -2 -11 -21 649.212 146.851   2
  -2 -11 -22-5.63012 85.7156   1
  -2 -11 -22 135.390 86.2300   2
  -2 -12  14 47.6796 99.4312   3
   2  12 -13 166.103 106.938   1
   2  12 -12 82.5431 81.0037   1
   2  12 -11 223.742 135.708   4
   2  12 -11 79.6551 63.5048   1
   2  12 -10 739.565 191.597   4
   2  12 -10 430.404 136.002   1
   2  12  -9 103.018 106.410   4
   2  12  -9-33.1574 90.2912   1
   2  12  -8 8362.30 563.211   4
   2  12  -8 7434.37 481.058   1
   2  12  -7 1392.16 235.862   4
   2  12  -7 1251.08 206.755   1
   2  12  -6-2.75676 93.5664   4
   2  12  -6 99.9056 74.7457   1
   2  12  -5-10.8551 90.8757   4
   2  12  -5 92.7574 87.2562   1
   2  12  -4 93.2427 72.4360   4
   2  12  -4-14.9182 77.7989   1
   2  12  -3 2799.80 294.024   4
   2  12  -3 2424.52 266.096   1
  -2 -12   2 1265.91 124.684   2
   2  12  -2 1160.06 184.928   4
  -2 -12   1 156.603 52.6766   2
   2  12  -1 210.592 82.8920   4
  -2 -12   0 1269.57 134.762   2
   2  12   0 1393.60 184.613   4
  -2 -12  -1 1691.61 160.691   2
   2  12   1 1494.54 195.702   4
  -2 -12  -2 490.901 93.4953   2
   2  12   2 343.624 97.1416   4
  -2 -12  -3 16929.8 512.507   2
   2  12   3 17207.0 614.910   4
  -2 -12  -4 1294.21 149.621   2
   2  12   4 1146.50 168.946   4
  -2 -12  -5 30177.7 704.140   2
   2  12   5 28906.2 767.703   4
  -2 -12  -6 242.374 70.8402   2
   2  12   6 169.862 69.2282   4
  -2 -12  -7 107.056 70.6789   2
   2  12   7 52.3758 57.5938   4
  -2 -12  -8 978.937 148.906   2
   2  12   8 883.349 140.660   4
  -2 -12  -9 310.937 88.6929   2
   2  12   9 337.237 96.1804   4
  -2 -12 -10 1211.12 153.032   2
   2  12  10 1070.24 149.716   4
  -2 -12 -11 5316.76 334.209   2
   2  12  11 5486.37 347.204   4
  -2 -12 -12-145.405 84.6100   2
   2  12  12-48.0867 67.9440   4
  -2 -12 -13 976.685 150.852   2
   2  12  13 1277.61 184.034   4
  -2 -12 -14 514.644 105.267   2
   2  12  14 926.914 165.034   4
  -2 -12 -15-174.620 117.438   2
   2  12  15 76.7149 79.8458   4
  -2 -12 -16-75.4207 82.4231   2
   2  12  16 25.9707 65.2843   4
  -2 -12 -17 148.216 68.0484   2
  -2 -12 -18 6887.26 457.109   2
  -2 -12 -19 2617.31 296.227   2
  -2 -12 -20 121.815 72.4865   2
  -2 -12 -21 569.545 150.767   2
  -2 -12 -22 11.8735 78.9859   2
   2  13 -12-78.3319 93.1138   1
   2  13 -11 340.864 152.947   4
   2  13 -11 207.987 116.170   1
   2  13 -10 179.943 126.490   4
   2  13 -10 8.31844 85.4005   1
   2  13  -9 179.904 125.956   4
   2  13  -9 89.6038 86.7649   1
   2  13  -8 388.981 149.987   4
   2  13  -8 280.397 105.423   1
   2  13  -7-80.5970 102.570   4
   2  13  -7-35.3468 78.8650   1
   2  13  -6 787.671 169.143   4
   2  13  -6 751.299 161.034   1
   2  13  -5 8498.82 554.574   4
   2  13  -5 9126.21 537.802   1
   2  13  -4 4588.76 394.822   4
   2  13  -4 4027.42 346.356   1
   2  13  -3 546.118 142.664   4
   2  13  -3 596.479 136.614   1
   2  13  -2 598.667 149.434   4
  -2 -13   1 46.1881 42.0910   2
   2  13  -1 36.4299 68.5208   4
  -2 -13   0 410.636 85.1719   2
   2  13   0 414.544 111.200   4
  -2 -13  -1 54.1291 44.0847   2
   2  13   1 46.0156 69.5384   4
  -2 -13  -2 5222.78 294.449   2
   2  13   2 4938.79 357.457   4
  -2 -13  -3 5236.55 300.257   2
   2  13   3 5369.13 367.568   4
  -2 -13  -4 4480.33 283.302   2
   2  13   4 4490.13 332.658   4
  -2 -13  -5 975.727 138.552   2
   2  13   5 671.469 117.848   4
  -2 -13  -6 10696.2 448.523   2
   2  13   6 10022.6 478.845   4
  -2 -13  -7 1468.35 170.929   2
   2  13   7 1326.75 170.216   4
  -2 -13  -8 11686.9 483.450   2
   2  13   8 11388.7 514.300   4
  -2 -13  -9 787.354 139.355   2
   2  13   9 518.611 108.839   4
  -2 -13 -10 6013.37 363.054   2
   2  13  10 5505.12 362.738   4
  -2 -13 -11 138.566 83.8532   2
   2  13  11 71.6039 62.3534   4
  -2 -13 -12 1342.89 178.670   2
   2  13  12 1344.28 188.375   4
  -2 -13 -13 158.926 75.7511   2
   2  13  13 248.808 114.525   4
  -2 -13 -14-137.824 112.261   2
   2  13  14-17.7912 65.8308   4
  -2 -13 -15 148.788 71.5008   2
   2  13  15 335.866 123.579   4
  -2 -13 -16-149.025 120.977   2
   2  13  16 92.7047 85.1331   4
  -2 -13 -17 1959.40 250.751   2
   2  13  17 2097.07 264.587   4
  -2 -13 -18 2931.44 308.595   2
   2  13  18 3096.79 329.090   4
  -2 -13 -19 3544.93 347.619   2
   2  13  19 3930.83 373.342   4
  -2 -13 -20 4209.70 389.280   2
   2  13  20 4048.67 387.656   4
  -2 -13 -21 474.995 142.865   2
   2  13  21 737.375 178.269   4
   2  14 -11 230.824 130.218   4
   2  14 -11 136.988 98.5917   1
   2  14 -10 29.1216 81.0743   4
   2  14 -10-96.7284 92.3709   1
   2  14  -9 108.719 99.2908   4
   2  14  -9-77.1944 88.6410   1
   2  14  -8 682.345 177.090   4
   2  14  -8 471.518 142.792   1
   2  14  -7 592.813 172.890   4
   2  14  -7 585.856 155.497   1
   2  14  -6 379.002 148.848   4
   2  14  -6 335.781 117.747   1
   2  14  -5 2579.10 320.461   4
   2  14  -5 2397.79 288.923   1
   2  14  -4 1293.47 224.988   4
   2  14  -4 1274.50 211.866   1
   2  14  -3 545.881 148.514   4
   2  14  -3 461.055 131.582   1
   2  14  -2 744.376 160.943   4
   2  14  -2 492.300 118.430   1
   2  14  -1 98.2680 77.2286   4
  -2 -14   0 401.940 83.0638   2
   2  14   0 461.706 130.292   4
  -2 -14  -1 1506.37 159.436   2
   2  14   1 1548.71 218.767   4
  -2 -14  -2 113.247 39.3808   2
   2  14   2 149.087 101.909   4
  -2 -14  -3 953.103 136.686   2
   2  14   3 1074.38 186.151   4
  -2 -14  -4 7485.55 378.007   2
   2  14   4 8128.26 472.384   4
  -2 -14  -5-74.6353 60.6824   2
   2  14   5-18.2828 93.0557   4
  -2 -14  -6 124.872 65.1568   2
   2  14   6 116.498 67.1023   4
  -2 -14  -7 874.061 144.538   2
   2  14   7 781.334 148.142   4
  -2 -14  -8 7370.25 398.371   2
   2  14   8 7573.28 440.916   4
  -2 -14  -9 371.220 104.123   2
   2  14   9 425.817 126.202   4
  -2 -14 -10 341.309 118.183   2
   2  14  10-40.2613 89.0049   4
  -2 -14 -11 482.898 129.086   2
   2  14  11 153.736 73.9181   4
  -2 -14 -12 58.8306 55.4325   2
   2  14  12-21.9186 72.8337   4
  -2 -14 -13 1495.65 208.909   2
   2  14  13 1282.86 198.184   4
  -2 -14 -14 128.958 74.1939   2
   2  14  14 201.743 85.9381   4
  -2 -14 -15 183.019 111.626   2
   2  14  15 255.862 117.254   4
  -2 -14 -16 189.173 103.404   2
   2  14  16 160.914 86.4598   4
  -2 -14 -17 2419.97 285.378   2
   2  14  17 2305.99 279.273   4
  -2 -14 -18 1174.70 207.213   2
   2  14  18 1172.95 209.355   4
  -2 -14 -19 301.924 132.702   2
   2  14  19 70.9333 114.653   4
  -2 -14 -20 181.362 116.209   2
   2  14  20 303.074 135.714   4
   2  14  21 187.569 127.059   4
   2  15 -10 606.798 170.094   1
   2  15  -9 62.6266 86.9907   4
   2  15  -9 24.6648 67.8023   1
   2  15  -8-90.1412 112.629   4
   2  15  -8 271.085 112.402   1
   2  15  -7 19.5713 84.5585   4
   2  15  -7 82.7278 85.7538   1
   2  15  -6 1873.93 298.379   4
   2  15  -6 1496.14 238.792   1
   2  15  -5 1637.79 268.088   4
   2  15  -5 1504.76 234.251   1
   2  15  -4-3.30564 88.6571   4
   2  15  -4 166.150 100.156   1
   2  15  -3 106.342 83.6370   4
   2  15  -3 20.9312 85.5746   1
   2  15  -2 687.726 179.561   4
   2  15  -2 338.467 126.882   1
   2  15  -1 1535.73 236.356   4
   2  15   0 451.432 138.634   4
   2  15   1 551.041 146.355   4
  -2 -15  -2-41.4243 50.2537   2
   2  15   2-96.5877 112.159   4
  -2 -15  -3 1323.73 168.920   2
   2  15   3 1414.32 212.189   4
  -2 -15  -4 2104.84 210.507   2
   2  15   4 2284.09 266.825   4
  -2 -15  -5 2259.87 222.742   2
   2  15   5 1907.72 244.312   4
  -2 -15  -6 3689.79 290.033   2
   2  15   6 3644.84 326.814   4
  -2 -15  -7 1175.34 170.735   2
   2  15   7 677.611 137.688   4
  -2 -15  -8 4327.74 320.846   2
   2  15   8 3713.46 328.501   4
  -2 -15  -9 2442.24 249.939   2
   2  15   9 2102.37 251.160   4
  -2 -15 -10 1906.36 219.432   2
   2  15  10 1810.25 234.322   4
  -2 -15 -11 3172.43 290.961   2
   2  15  11 3528.62 328.969   4
  -2 -15 -12 858.171 164.657   2
   2  15  12 595.775 136.839   4
  -2 -15 -13 62.5672 74.0771   2
   2  15  13-90.2381 84.4956   4
  -2 -15 -14 88.1932 83.6770   2
   2  15  14-138.817 107.192   4
  -2 -15 -15 663.527 161.459   2
   2  15  15 243.299 95.7419   4
  -2 -15 -16 8.12874 86.6454   2
   2  15  16-164.652 113.344   4
  -2 -15 -17 168.145 100.396   2
   2  15  17 215.535 106.768   4
  -2 -15 -18 3564.14 367.269   2
   2  15  18 3329.25 355.555   4
  -2 -15 -19 6791.58 505.486   2
   2  15  19 6426.79 497.189   4
  -2 -15 -20 577.306 171.942   2
   2  15  20 544.315 161.730   4
   2  16  -8 97.9183 123.748   4
   2  16  -8 47.4862 74.3332   1
   2  16  -7 186.763 122.572   4
   2  16  -7 269.336 117.623   1
   2  16  -6 2618.29 359.527   4
   2  16  -6 2286.65 293.927   1
   2  16  -5 6396.15 540.664   4
   2  16  -5 4870.32 421.742   1
   2  16  -4 5554.93 501.708   4
   2  16  -4 5089.87 431.606   1
   2  16  -3 2068.22 298.663   4
   2  16  -3 1922.41 275.395   1
   2  16  -2 2086.11 297.695   4
   2  16  -2 2087.22 276.606   1
   2  16  -1 5803.39 483.789   4
   2  16  -1 5195.10 433.336   1
   2  16   0-255.626 136.740   4
   2  16   1-44.7562 96.6726   4
   2  16   2 84.3115 102.279   4
  -2 -16  -3 4172.39 300.629   2
   2  16   3 4191.32 383.917   4
  -2 -16  -4 96.5222 46.0296   2
   2  16   4 146.484 99.2759   4
  -2 -16  -5 693.299 133.707   2
   2  16   5 494.262 133.112   4
  -2 -16  -6 4389.99 321.755   2
   2  16   6 4259.25 380.277   4
  -2 -16  -7 172.280 96.7546   2
   2  16   7 0.99821 88.9193   4
  -2 -16  -8 289.561 107.632   2
   2  16   8 331.844 117.110   4
  -2 -16  -9 33.4804 55.2506   2
   2  16   9 2.85960 75.6536   4
  -2 -16 -10 197.901 98.5165   2
   2  16  10 116.903 100.301   4
  -2 -16 -11 126.467 88.2575   2
   2  16  11-89.3069 85.3307   4
  -2 -16 -12 116.761 90.9746   2
   2  16  12 211.488 110.585   4
  -2 -16 -13 4841.47 390.372   2
   2  16  13 4481.54 390.642   4
  -2 -16 -14 423.576 136.687   2
   2  16  14 532.374 145.399   4
  -2 -16 -15 67.4385 83.8560   2
   2  16  15-103.420 118.484   4
  -2 -16 -16 1643.08 246.624   2
   2  16  16 1010.34 203.374   4
  -2 -16 -17-65.4687 96.3635   2
   2  16  17-66.3965 112.795   4
  -2 -16 -18-24.3715 74.0042   2
   2  16  18-79.2489 107.556   4
  -2 -16 -19 69.3616 73.9172   2
   2  16  19-96.8584 109.924   4
   2  17  -7-34.8211 64.4758   1
   2  17  -6 838.282 230.659   4
   2  17  -6 728.016 172.271   1
   2  17  -5 973.681 228.679   4
   2  17  -5 592.881 162.067   1
   2  17  -4 171.997 115.101   4
   2  17  -4 93.1987 106.067   1
   2  17  -3 371.315 158.497   4
   2  17  -3 318.513 140.236   1
   2  17  -2 731.533 175.511   4
   2  17  -2 737.942 170.662   1
   2  17  -1 5.74955 82.9689   4
   2  17  -1-56.2272 95.8967   1
   2  17   0 1472.81 260.619   4
   2  17   0 1154.66 212.916   1
   2  17   1 158.692 124.171   4
   2  17   2 307.365 128.949   4
   2  17   3 47.9720 90.9792   4
   2  17   4 4719.97 424.313   4
  -2 -17  -5 283.253 97.2481   2
   2  17   5 417.970 144.466   4
  -2 -17  -6 243.544 78.6491   2
   2  17   6 353.681 131.498   4
  -2 -17  -7 494.619 110.309   2
   2  17   7 497.987 147.797   4
  -2 -17  -8 256.681 95.4675   2
   2  17   8 364.921 137.029   4
  -2 -17  -9-48.5471 78.9554   2
   2  17   9-52.6771 112.598   4
  -2 -17 -10-2.92474 68.5122   2
   2  17  10-26.6353 101.135   4
  -2 -17 -11 7844.00 495.263   2
   2  17  11 8059.77 535.855   4
  -2 -17 -12 1904.14 255.505   2
   2  17  12 1586.31 244.040   4
  -2 -17 -13 94.0194 99.6509   2
   2  17  13-62.7530 79.5579   4
  -2 -17 -14 623.356 161.388   2
   2  17  14 420.782 140.513   4
  -2 -17 -15-47.8377 76.8830   2
   2  17  15-457.654 146.491   4
  -2 -17 -16 321.951 132.067   2
   2  17  16-115.695 115.470   4
  -2 -17 -17 145.981 99.7583   2
   2  17  17-252.060 148.901   4
   2  17  18 526.225 172.594   4
   2  18  -4 5148.26 441.178   1
   2  18  -3 1666.16 301.865   4
   2  18  -3 1417.88 232.460   1
   2  18  -2 352.008 151.194   4
   2  18  -2 496.428 143.147   1
   2  18  -1 86.8676 89.5817   4
   2  18  -1 46.9576 69.8108   1
   2  18   0 1064.19 237.257   4
   2  18   0 825.045 186.282   1
   2  18   1-139.497 137.485   4
   2  18   1-76.8792 65.2198   1
   2  18   2 191.093 105.113   4
   2  18   3 895.150 204.798   4
   2  18   4 10779.7 666.750   4
   2  18   5 795.567 203.903   4
   2  18   6 3495.62 371.218   4
  -2 -18  -7-86.9042 62.8810   2
   2  18   7 316.468 147.475   4
  -2 -18  -8-117.372 94.7102   2
   2  18   8 89.5935 105.019   4
  -2 -18  -9 751.774 158.949   2
   2  18   9 887.999 206.658   4
  -2 -18 -10 103.618 89.1951   2
   2  18  10 15.7833 78.3856   4
  -2 -18 -11 82.8935 82.6156   2
   2  18  11-148.742 106.487   4
  -2 -18 -12 1234.24 215.843   2
   2  18  12 800.176 193.284   4
  -2 -18 -13 174.590 91.4371   2
   2  18  13 16.6444 85.7479   4
  -2 -18 -14 242.793 114.346   2
   2  18  14 138.637 100.154   4
  -2 -18 -15-139.558 108.548   2
   2  18  15 38.6366 95.6899   4
  -2 -18 -16 360.213 123.884   2
   2  18  16 287.299 137.507   4
   2  18  17 1554.49 269.112   4
   2  19  -1 456.790 150.884   4
   2  19   0 438.028 177.143   4
   2  19   1 192.167 139.172   4
   2  19   2 342.272 140.236   4
   2  19   3 140.157 105.282   4
   2  19   4 348.149 125.941   4
   2  19   5 3862.31 417.662   4
   2  19   6 1473.93 260.657   4
   2  19   7 12.9121 93.6891   4
  -2 -19  -8-33.5200 57.6521   2
   2  19   8 50.4247 88.0615   4
  -2 -19  -9 27.8910 60.2716   2
   2  19   9 268.721 123.536   4
  -2 -19 -10 1202.31 207.067   2
   2  19  10 1360.63 255.809   4
  -2 -19 -11 620.104 155.072   2
   2  19  11 653.219 178.725   4
  -2 -19 -12 151.863 86.0739   2
   2  19  12 77.7305 101.706   4
  -2 -19 -13-59.5654 69.8773   2
   2  19  13-65.0108 89.5619   4
  -2 -19 -14 94.4648 62.0768   2
   2  19  14 284.774 143.944   4
   2  19  15 25.0452 91.1757   4
   2  20   3 511.400 180.425   4
   2  20   4 572.265 172.239   4
   2  20   5 1375.82 261.744   4
   2  20   6-24.3707 105.308   4
   2  20   7 315.441 150.787   4
   2  20   8 80.1913 125.545   4
   2  20   9 404.503 159.174   4
   2  20  10 614.789 164.709   4
  -2 -20 -11-4.45589 52.9552   2
   2  20  11-57.4588 104.028   4
  -2 -20 -12 106.794 85.7709   2
   3 -17 -14 137.461 95.5873   2
   3 -17 -13 272.926 109.357   2
   3 -17 -12 1924.34 245.445   2
  -3  17  12 2329.43 344.339   4
   3 -17 -11 974.501 180.120   2
  -3  17  11 1191.40 254.959   4
  -3  17  10 732.372 184.243   4
  -3  17   9 891.009 219.840   4
  -3  17   8 1223.32 251.691   4
  -3  17   7-216.521 139.476   4
  -3  17   6-7.32049 115.007   4
  -3  17   5 647.792 178.536   4
  -3  17   4 1331.71 267.719   4
  -3  17   3 367.735 156.462   4
  -3  17   2 491.697 192.730   4
   3 -16 -15 113.561 77.3116   2
  -3  16  15 113.877 120.358   4
   3 -16 -14 231.946 103.987   2
  -3  16  14 497.472 162.232   4
   3 -16 -13 1968.26 248.480   2
  -3  16  13 2099.74 310.143   4
   3 -16 -12 1785.43 225.436   2
  -3  16  12 2617.82 349.011   4
   3 -16 -11-37.1424 67.9317   2
  -3  16  11 79.7978 103.945   4
   3 -16 -10 41.0851 51.0419   2
  -3  16  10-81.2420 132.767   4
   3 -16  -9 282.279 98.4144   2
  -3  16   9 467.056 165.334   4
  -3  16   8-369.772 194.425   4
  -3  16   7-246.716 167.556   4
  -3  16   6-242.516 152.813   4
  -3  16   5 1135.38 234.002   4
  -3  16   4 708.153 191.613   4
  -3  16   3 235.204 143.508   4
  -3  16   2 1880.82 310.264   4
  -3  16   1-207.729 148.669   4
  -3  16   0 115.973 135.653   4
  -3  16  -1 554.105 185.207   4
  -3  16  -2 87.3077 111.982   4
   3 -15 -17 4.12856 74.3827   2
  -3  15  17-284.525 162.537   4
   3 -15 -16 396.609 126.325   2
  -3  15  16 272.251 132.093   4
   3 -15 -15-30.5096 61.6686   2
  -3  15  15-119.352 121.220   4
   3 -15 -14 5022.09 388.832   2
  -3  15  14 5751.08 498.486   4
   3 -15 -13 409.864 120.078   2
  -3  15  13 490.894 182.606   4
   3 -15 -12 1184.20 184.458   2
  -3  15  12 1942.37 294.104   4
   3 -15 -11 2125.15 235.366   2
  -3  15  11 2653.17 336.073   4
   3 -15 -10 168.525 87.3371   2
  -3  15  10 183.719 83.9737   4
   3 -15  -9 2185.12 227.187   2
  -3  15   9 2684.86 330.556   4
   3 -15  -8 1188.16 163.681   2
  -3  15   8 1074.65 220.912   4
   3 -15  -7 1300.56 168.099   2
  -3  15   7 1163.43 217.088   4
  -3  15   6 344.100 114.620   4
  -3  15   5 907.880 203.948   4
  -3  15   4 6084.03 514.723   4
  -3  15   3 2511.03 338.669   4
  -3  15   2 2671.67 357.236   4
  -3  15   1 4737.19 460.695   4
  -3  15   0 62.6745 91.5929   4
  -3  15  -1-20.5565 85.5273   4
  -3  15  -2 3861.03 434.034   4
  -3  15  -3 458.531 165.592   4
  -3  15  -4 104.764 101.065   4
   3 -14 -18 200.566 101.514   2
  -3  14  18-130.791 127.358   4
   3 -14 -17 2420.99 286.026   2
  -3  14  17 2410.73 323.334   4
   3 -14 -16 1123.79 189.082   2
  -3  14  16 1042.92 231.554   4
   3 -14 -15 770.615 155.066   2
  -3  14  15 710.245 177.470   4
   3 -14 -14 619.949 147.203   2
  -3  14  14 196.807 105.853   4
   3 -14 -13 2542.48 260.595   2
  -3  14  13 2751.19 329.349   4
   3 -14 -12-41.0053 63.3850   2
  -3  14  12 30.3655 82.9570   4
   3 -14 -11 1243.64 180.675   2
  -3  14  11 1625.94 266.870   4
   3 -14 -10 556.192 120.186   2
  -3  14  10 504.349 137.021   4
   3 -14  -9 6911.22 385.200   2
  -3  14   9 7120.33 514.407   4
   3 -14  -8 3548.87 274.173   2
  -3  14   8 3158.65 340.117   4
   3 -14  -7-104.682 58.8426   2
  -3  14   7-196.886 161.658   4
   3 -14  -6 3321.50 247.339   2
  -3  14   6 3280.63 354.141   4
  -3  14   5 1099.84 196.062   4
  -3  14   4 1139.58 223.638   4
  -3  14   3 1348.58 242.488   4
  -3  14   2 1854.44 283.533   4
  -3  14   1 468.352 176.693   4
  -3  14   0 9280.86 629.329   4
  -3  14  -1 6581.56 540.909   4
  -3  14  -2-51.8486 91.9996   4
  -3  14  -3 128.426 103.376   4
  -3  14  -4 11.5222 89.6515   4
  -3  14  -5 1586.92 281.207   4
  -3  14  -6 586.175 208.347   4
  -3  14  -7 7.97149 87.5989   4
   3 -13 -19 448.298 136.750   2
  -3  13  19 293.224 163.080   4
   3 -13 -18 2364.48 280.353   2
  -3  13  18 2377.71 316.541   4
   3 -13 -17 1277.91 202.996   2
  -3  13  17 1219.66 233.320   4
   3 -13 -16 241.688 115.766   2
  -3  13  16 51.8703 91.8721   4
   3 -13 -15 4366.76 346.833   2
  -3  13  15 4188.11 400.388   4
   3 -13 -14 1374.51 198.094   2
  -3  13  14 1160.61 210.724   4
   3 -13 -13 855.538 155.282   2
  -3  13  13 322.644 121.480   4
   3 -13 -12 6044.21 379.020   2
  -3  13  12 6086.93 468.824   4
   3 -13 -11 2627.23 246.692   2
  -3  13  11 2773.79 317.240   4
   3 -13 -10 1632.57 189.168   2
  -3  13  10 1843.02 260.852   4
   3 -13  -9 377.464 101.870   2
  -3  13   9 669.106 176.664   4
   3 -13  -8 1179.89 150.568   2
  -3  13   8 1090.92 199.065   4
   3 -13  -7 179.706 70.5766   2
  -3  13   7 188.998 96.8978   4
   3 -13  -6 122.988 62.5793   2
  -3  13   6 193.255 106.386   4
   3 -13  -5 22.4357 40.3661   2
  -3  13   5-94.7495 119.132   4
   3 -13  -4 126.160 54.5678   2
  -3  13   4-7.61294 113.047   4
  -3  13   3 5090.67 429.952   4
  -3  13   2 47.4909 90.9535   4
  -3  13   1 694.203 196.433   4
  -3  13   0 6317.93 495.510   4
  -3  13  -1-122.155 120.896   4
  -3  13  -2 223.288 87.4061   4
  -3  13  -3-199.707 157.466   4
  -3  13  -4 490.936 146.536   4
  -3  13  -5 299.967 157.020   4
  -3  13  -6 374.580 144.416   4
  -3  13  -7 270.128 131.578   4
  -3  13  -8 2673.85 382.533   4
   3 -12 -20 1425.10 233.671   2
  -3  12  20 1720.28 269.650   4
   3 -12 -19-16.3471 77.1259   2
  -3  12  19 50.1113 89.1849   4
   3 -12 -18 962.897 179.110   2
  -3  12  18 990.001 210.426   4
   3 -12 -17 762.707 157.232   2
  -3  12  17 829.545 194.773   4
   3 -12 -16 5555.48 394.134   2
  -3  12  16 5712.31 455.874   4
   3 -12 -15 4151.47 333.119   2
  -3  12  15 3956.38 373.124   4
   3 -12 -14 443.772 123.799   2
  -3  12  14 194.963 120.197   4
   3 -12 -13 4280.17 323.063   2
  -3  12  13 3525.20 348.033   4
   3 -12 -12 2953.57 263.982   2
  -3  12  12 2418.78 281.269   4
   3 -12 -11 144.799 71.0532   2
  -3  12  11 7.02178 96.5809   4
   3 -12 -10 3629.73 268.893   2
  -3  12  10 3491.15 336.935   4
   3 -12  -9 2935.26 238.092   2
  -3  12   9 3733.13 349.897   4
   3 -12  -8 242.332 79.0407   2
  -3  12   8 284.605 126.450   4
   3 -12  -7 1165.14 140.537   2
  -3  12   7 963.390 183.336   4
   3 -12  -6 629.513 103.487   2
  -3  12   6 537.012 149.620   4
   3 -12  -5 980.020 122.679   2
  -3  12   5 835.225 172.718   4
   3 -12  -4 384.743 81.7401   2
  -3  12   4 163.342 85.2337   4
   3 -12  -3 116.682 49.0669   2
  -3  12   3-57.0630 109.305   4
  -3  12   2 4046.54 366.307   4
  -3  12   1 594.008 148.778   4
  -3  12   0 26.6890 82.0734   4
  -3  12  -1 3271.10 350.258   4
  -3  12  -2 986.872 204.970   4
  -3  12  -3 413.862 141.924   4
  -3  12  -4 923.395 197.897   4
  -3  12  -5 1786.97 277.865   4
  -3  12  -6 1250.63 238.290   4
  -3  12  -7 59.0763 86.0591   4
  -3  12  -8-92.5639 117.764   4
  -3  12  -9 1633.27 300.826   4
  -3  12 -10 259.901 177.350   4
   3 -11 -21 81.7035 79.9040   2
  -3  11  21 72.5403 134.076   4
   3 -11 -20 103.011 94.7796   2
  -3  11  20 297.139 144.379   4
   3 -11 -19 1269.97 199.343   2
  -3  11  19 1267.11 235.852   4
   3 -11 -18 6857.81 453.019   2
  -3  11  18 6753.22 504.444   4
   3 -11 -17 1205.51 194.609   2
  -3  11  17 1501.44 243.999   4
   3 -11 -16 41.6300 69.6941   2
  -3  11  16-47.8260 83.4750   4
  -3  11  15 540.317 147.969   4
  -3  11  14 1804.39 246.795   4
  -3  11  13 316.003 110.678   4
  -3  11  12 242.102 110.373   4
  -3  11  11 0.42076 91.7044   4
  -3  11  10 1134.95 181.354   4
  -3  11   9 7.77964 102.602   4
  -3  11   8 1089.73 179.947   4
  -3  11   7 529.004 131.493   4
  -3  11   6 2118.60 242.680   4
   3 -11  -5 731.298 103.490   2
  -3  11   5 466.511 117.668   4
   3 -11  -4 1054.76 118.482   2
  -3  11   4 1007.67 174.659   4
   3 -11  -3 559.609 83.9847   2
  -3  11   3 560.403 120.965   4
   3 -11  -2 504.208 73.5444   2
  -3  11   2 457.350 132.296   4
   3 -11  -1 5678.80 229.064   2
  -3  11   1 6484.08 445.431   4
  -3  11   0 9225.11 541.026   4
  -3  11  -1 285.293 92.1873   4
  -3  11  -2 2329.78 279.786   4
  -3  11  -3-40.8423 97.5360   4
  -3  11  -4 673.597 171.156   4
  -3  11  -5 1339.10 241.460   4
  -3  11  -6 626.309 180.360   4
  -3  11  -7 139.571 91.2636   4
  -3  11  -8 19.7993 95.6340   4
  -3  11  -9 543.987 182.515   4
  -3  11 -10 165.645 117.458   4
  -3  11 -11 352.602 164.920   4
   3 -10 -21 526.461 135.535   2
   3 -10 -20 1135.92 198.504   2
   3 -10 -19 112.007 82.1406   2
   3 -10 -18 279.771 104.429   2
  -3  10  17 232.401 73.4791   3
  -3  10  17 491.100 144.768   4
  -3  10  16 1970.74 262.581   4
  -3  10  16 1877.41 199.804   3
  -3  10  15 0.22352 96.6712   4
  -3  10  15-60.9035 65.6488   3
  -3  10  14 941.676 180.726   4
  -3  10  14 819.560 131.604   3
  -3  10  13 17.2411 74.2082   4
  -3  10  13-15.0785 48.8679   3
  -3  10  12 51.5393 74.3376   4
  -3  10  12 46.7615 62.0362   3
  -3  10  11 896.380 168.790   4
  -3  10  11 935.180 140.137   3
  -3  10  10 2422.20 254.222   4
  -3  10  10 2075.49 202.832   3
  -3  10   9 1305.28 177.045   4
  -3  10   9 1406.92 169.607   3
  -3  10   8 443.260 106.930   4
  -3  10   8 656.759 127.720   3
  -3  10   7 889.111 150.019   4
  -3  10   6 419.224 125.241   4
  -3  10   5 1057.21 164.709   4
  -3  10   4 2061.52 237.161   4
   3 -10  -3 5875.87 249.768   2
  -3  10   3 5543.22 377.906   4
  -3  10   3 5540.60 226.066   1
   3 -10  -2 894.210 94.5735   2
  -3  10   2 800.225 142.309   4
  -3  10   2 1041.39 101.014   1
   3 -10  -1 1812.57 127.584   2
  -3  10   1 1593.45 214.254   4
  -3  10   1 2004.11 139.354   1
   3 -10   0 164.855 38.0253   2
  -3  10   0 73.3505 68.3183   4
  -3  10  -1-109.633 107.427   4
  -3  10  -1-43.7846 48.4838   1
  -3  10  -2 245.409 99.1703   4
  -3  10  -2 329.486 66.8929   1
  -3  10  -3 2845.23 303.892   4
  -3  10  -3 2571.43 187.545   1
  -3  10  -4 1335.08 210.622   4
  -3  10  -4 1344.89 141.371   1
  -3  10  -5 1434.86 238.383   4
  -3  10  -5 1418.03 155.305   1
  -3  10  -6 695.284 173.685   4
  -3  10  -6 636.131 111.388   1
  -3  10  -7 14.9022 115.839   4
  -3  10  -7 107.647 60.5634   1
  -3  10  -8 34.2383 87.1898   4
  -3  10  -8-66.9731 57.6912   1
  -3  10  -9 29.9454 102.618   4
  -3  10  -9 72.8571 63.0087   1
  -3  10 -10 1002.66 232.393   4
  -3  10 -10 655.787 127.944   1
  -3  10 -11 1656.28 298.723   4
  -3  10 -11 1280.18 190.583   1
  -3  10 -12 153.919 107.327   4
  -3  10 -13 1681.24 312.472   4
   3  -9 -22-62.8714 81.4447   2
   3  -9 -21 2397.91 277.236   2
   3  -9 -20 312.175 118.115   1
   3  -9 -20 70.2136 71.7207   2
   3  -9 -19 211.629 103.894   1
   3  -9 -19-28.5764 77.7036   2
   3  -9 -18 3364.71 295.202   1
   3  -9 -17 979.403 156.940   1
  -3   9  17 1137.46 146.719   3
   3  -9 -16 8334.26 420.835   1
  -3   9  16 8528.71 400.490   3
   3  -9 -15 4224.56 281.840   1
  -3   9  15 4476.12 289.898   3
   3  -9 -14 246.585 69.3224   1
  -3   9  14 154.310 53.8219   3
  -3   9  13 585.399 137.569   4
  -3   9  13 454.895 98.7916   3
  -3   9  12 199.625 101.919   4
  -3   9  12 41.9009 49.2425   3
  -3   9  11 1949.09 227.220   4
  -3   9  11 1804.15 182.376   3
  -3   9  10 132.435 80.0722   4
  -3   9  10 131.602 44.1122   3
  -3   9   9 7552.58 407.105   4
  -3   9   9 7237.76 354.229   3
  -3   9   8-18.7567 86.6200   4
  -3   9   8 171.277 69.6863   3
  -3   9   7 2212.81 223.883   4
  -3   9   7 2301.02 206.517   3
  -3   9   6 9325.46 446.079   4
  -3   9   6 10071.5 417.808   3
  -3   9   5-19.2342 68.1343   4
  -3   9   4 3801.19 284.805   4
  -3   9   3 580.498 124.885   4
  -3   9   3 474.660 63.3335   1
  -3   9   2 10430.7 497.519   4
  -3   9   2 10745.1 297.200   1
   3  -9  -1 118.108 40.9193   2
  -3   9   1 6.90143 63.2805   4
  -3   9   1 50.8427 27.0907   1
   3  -9   0 4504.18 175.351   2
  -3   9   0 4671.99 339.318   4
  -3   9   0 4765.10 212.086   1
   3  -9   1 560.367 54.6255   2
  -3   9  -1 654.343 135.865   4
  -3   9  -1 674.964 86.3410   1
  -3   9  -2 3752.01 327.157   4
  -3   9  -2 3873.94 210.617   1
  -3   9  -3-111.390 98.0978   4
  -3   9  -3-78.2421 52.8973   1
  -3   9  -4 13629.9 635.605   4
  -3   9  -4 13274.9 432.087   1
  -3   9  -5 337.137 123.353   4
  -3   9  -5 239.050 65.6673   1
  -3   9  -6 913.852 179.332   4
  -3   9  -6 959.154 131.384   1
  -3   9  -7 870.878 178.370   4
  -3   9  -7 842.825 130.056   1
  -3   9  -8 160.751 112.488   4
  -3   9  -8 129.906 64.9232   1
  -3   9  -9 251.741 128.552   4
  -3   9  -9 104.502 50.3427   1
  -3   9 -10 256.548 139.348   4
  -3   9 -10 100.206 66.4232   1
  -3   9 -11 714.413 192.176   4
  -3   9 -11 648.263 127.358   1
  -3   9 -12 344.803 147.202   4
  -3   9 -12 82.9079 62.4394   1
  -3   9 -13 3278.73 401.811   4
  -3   9 -13 2173.59 255.054   1
  -3   9 -14 41.5714 56.7258   1
   3  -8 -22 248.576 102.912   1
   3  -8 -22 187.690 77.3379   2
   3  -8 -21 234.750 98.2213   1
   3  -8 -21 276.675 100.880   2
   3  -8 -20-93.3279 81.5236   1
   3  -8 -20-46.2980 67.7519   2
   3  -8 -19 1078.40 174.050   1
   3  -8 -18 1384.91 188.791   1
   3  -8 -17 2365.36 235.024   1
  -3   8  17 2303.14 202.024   3
   3  -8 -16 150.075 59.5523   1
  -3   8  16 225.608 72.7300   3
   3  -8 -15-91.1811 64.9297   1
  -3   8  15-85.3262 63.3489   3
   3  -8 -14 1431.24 162.147   1
  -3   8  14 1305.99 151.491   3
   3  -8 -13 1927.06 177.610   1
  -3   8  13 1914.32 179.725   3
   3  -8 -12 1.45616 39.1850   1
  -3   8  12 30.9788 43.4893   3
   3  -8 -11 1502.55 134.748   1
  -3   8  11 1534.84 194.532   4
  -3   8  11 1491.67 159.193   3
  -3   8  10 105.626 77.0590   4
  -3   8  10 228.272 67.8064   3
  -3   8   9 18439.3 605.329   4
  -3   8   9 18244.3 536.452   3
  -3   8   8 3026.04 248.943   4
  -3   8   8 3158.03 222.796   3
  -3   8   7 581.884 109.395   4
  -3   8   7 848.163 121.790   3
  -3   8   6 2627.00 227.547   4
  -3   8   6 3020.05 222.761   3
  -3   8   5 8671.06 409.426   4
  -3   8   5 9038.87 373.410   3
  -3   8   4 5545.84 327.537   4
  -3   8   4 5619.80 297.607   3
  -3   8   3 5618.19 339.996   4
  -3   8   2 20380.1 643.383   4
  -3   8   2 20757.7 375.639   1
  -3   8   1 1518.09 175.489   4
  -3   8   1 1856.83 114.622   1
  -3   8   0 1429.47 184.996   4
  -3   8   0 1546.62 113.553   1
   3  -8   1 659.653 60.7246   2
  -3   8  -1 368.723 84.9332   4
  -3   8  -1 765.224 84.9547   1
   3  -8   2 5020.66 133.924   2
  -3   8  -2 5875.30 381.075   4
  -3   8  -2 6330.24 254.896   1
  -3   8  -3 211.367 85.9429   4
  -3   8  -3 245.483 56.1546   1
  -3   8  -4 4894.67 369.771   4
  -3   8  -4 4996.05 252.115   1
  -3   8  -5 9537.76 515.672   4
  -3   8  -5 9201.37 359.318   1
  -3   8  -6 637.934 161.328   4
  -3   8  -6 782.899 117.840   1
  -3   8  -7 88.8846 95.5924   4
  -3   8  -7 23.4924 50.0614   1
  -3   8  -8 144.850 99.7808   4
  -3   8  -8 181.058 70.4661   1
  -3   8  -9 8006.05 547.852   4
  -3   8  -9 7482.79 391.961   1
  -3   8 -10 341.501 141.973   4
  -3   8 -10 381.237 102.581   1
  -3   8 -11 2755.66 349.499   4
  -3   8 -11 2077.90 217.866   1
  -3   8 -12 6570.04 537.166   4
  -3   8 -12 5235.98 369.311   1
  -3   8 -13 2139.85 322.647   4
  -3   8 -13 1612.55 215.878   1
  -3   8 -14 523.650 122.130   1
  -3   8 -15-43.4952 81.2955   1
  -3   8 -16 505.971 142.569   1
   3  -7 -23 1431.44 235.732   1
   3  -7 -23 1889.44 243.330   2
   3  -7 -22 2246.17 280.037   1
   3  -7 -22 2462.97 279.661   2
   3  -7 -21 1683.40 234.078   1
   3  -7 -21 1686.65 229.716   2
   3  -7 -20-63.5774 85.0240   1
   3  -7 -19 1157.19 182.666   1
   3  -7 -18 7916.06 445.483   1
   3  -7 -17 1300.93 176.267   1
  -3   7  17 1055.00 139.049   3
   3  -7 -16 21.3279 53.2141   1
  -3   7  16 188.954 59.0887   3
   3  -7 -15 4805.66 301.174   1
  -3   7  15 5152.41 289.883   3
   3  -7 -14 7760.85 360.659   1
  -3   7  14 7956.91 357.798   3
   3  -7 -13 5433.87 289.057   1
  -3   7  13 5653.32 297.485   3
   3  -7 -12 106.593 53.4569   1
  -3   7  12 103.698 54.9721   3
   3  -7 -11 612.290 89.6658   1
  -3   7  11 697.784 103.884   3
   3  -7 -10 9014.77 315.149   1
  -3   7  10 10022.4 385.109   3
   3  -7  -9 7968.89 270.914   1
  -3   7   9 8758.47 399.904   4
  -3   7   9 8814.76 357.640   3
  -3   7   8 10952.3 434.718   4
  -3   7   8 11457.4 407.456   3
  -3   7   7 9037.20 391.042   4
  -3   7   7 9010.13 357.757   3
  -3   7   6 11302.6 431.594   4
  -3   7   6 11695.5 403.192   3
  -3   7   5 92.6858 15.6566   1
  -3   7   5 101.182 62.6256   4
  -3   7   5 188.871 57.7938   3
  -3   7   4 1531.73 77.8853   1
  -3   7   4 2034.65 193.128   4
  -3   7   4 1746.18 159.724   3
  -3   7   3 12602.8 227.244   1
  -3   7   3 13799.9 479.448   4
  -3   7   3 14103.4 439.536   3
  -3   7   2 1715.07 90.1102   1
  -3   7   2 2145.75 107.904   1
  -3   7   2 1901.19 184.062   4
  -3   7   2 2005.06 165.697   3
  -3   7   1 656.507 116.334   4
  -3   7   1 744.658 66.0815   1
  -3   7   0-26.9851 58.4712   4
  -3   7   0 63.9917 28.8755   1
  -3   7  -1 20108.6 632.729   4
  -3   7  -1 19356.0 388.333   1
   3  -7   2 3251.68 104.893   2
  -3   7  -2 3523.09 278.192   4
  -3   7  -2 3532.54 178.715   1
  -3   7  -3 13760.4 553.015   4
  -3   7  -3 13900.8 376.914   1
  -3   7  -4 93.1244 72.1672   4
  -3   7  -4 125.977 43.4081   1
  -3   7  -5 8513.55 463.453   4
  -3   7  -5 8810.83 337.408   1
  -3   7  -6 9715.85 522.063   4
  -3   7  -6 9102.07 364.518   1
  -3   7  -7 9131.05 518.130   4
  -3   7  -7 8874.79 377.720   1
  -3   7  -8 984.851 180.973   4
  -3   7  -8 949.135 130.527   1
  -3   7  -9-1.22555 78.8530   4
  -3   7  -9 127.942 69.9799   1
  -3   7 -10 1590.34 249.055   4
  -3   7 -10 1529.27 187.820   1
  -3   7 -11 1349.20 240.891   4
  -3   7 -11 1034.08 164.338   1
  -3   7 -12-28.5666 90.0052   4
  -3   7 -12-52.1844 78.1184   1
  -3   7 -13 3622.31 308.027   1
  -3   7 -14 260.642 83.5489   1
  -3   7 -15 1043.22 186.518   1
  -3   7 -16 1563.48 231.374   1
  -3   7 -17 210.084 103.422   1
   3  -6 -23 1041.59 202.717   1
   3  -6 -23 1126.62 191.621   2
   3  -6 -22 2943.47 320.016   1
   3  -6 -22 3113.29 304.268   2
   3  -6 -21 1346.86 216.083   1
   3  -6 -21 1282.48 195.095   2
   3  -6 -20 1967.45 244.010   1
   3  -6 -19 412.471 111.331   1
   3  -6 -18 239.436 80.9200   1
   3  -6 -17 3294.61 277.499   1
  -3   6  17 3158.61 222.292   3
   3  -6 -16 4192.34 295.893   1
  -3   6  16 4259.23 255.449   3
   3  -6 -15 1136.81 149.920   1
  -3   6  15 1127.07 136.754   3
   3  -6 -14 8981.56 389.506   1
  -3   6  14 8952.65 367.252   3
   3  -6 -13 1310.10 150.647   1
  -3   6  13 1394.59 149.843   3
   3  -6 -12 1101.56 128.103   1
  -3   6  12 907.681 118.253   3
   3  -6 -11 10152.0 350.857   1
  -3   6  11 10834.1 385.741   3
   3  -6 -10 2390.99 161.863   1
  -3   6  10 2619.52 188.350   3
   3  -6  -9 2057.94 140.451   1
  -3   6   9 1960.41 157.411   3
   3  -6  -8 11635.0 305.562   1
  -3   6   8 12529.5 440.449   4
  -3   6   8 12623.1 401.245   3
  -3   6   7 5686.82 294.427   4
  -3   6   7 6235.52 281.464   3
  -3   6   6 574.780 54.1168   1
  -3   6   6 827.263 123.804   4
  -3   6   6 921.971 118.811   3
  -3   6   5 271.757 31.7651   1
  -3   6   5 278.667 80.1369   4
  -3   6   5 288.306 70.0670   3
  -3   6   4 10505.3 175.444   1
  -3   6   4 11620.5 413.533   4
  -3   6   4 11720.1 381.052   3
  -3   6   3 958.063 52.0689   1
  -3   6   3 1368.11 153.310   4
  -3   6   3 1276.06 130.380   3
  -3   6   2 0.63836 13.3681   1
  -3   6   2 15.8358 15.0219   1
  -3   6   2-24.0458 61.0790   4
  -3   6   2-26.4240 49.4094   3
  -3   6   1 3780.29 128.123   1
  -3   6   1 4007.18 254.849   4
  -3   6   1 3936.99 221.568   3
  -3   6   0 3482.35 238.247   4
  -3   6   0 3478.22 136.473   1
  -3   6  -1 972.308 133.019   4
  -3   6  -1 1122.10 85.0785   1
   3  -6   2 84.3945 22.2480   2
  -3   6  -2 106.186 72.4864   4
  -3   6  -2 87.9768 28.9986   1
   3  -6   3 1196.19 46.7732   2
   3  -6   3 1149.00 55.4699   2
  -3   6  -3 1507.26 179.958   4
  -3   6  -3 1474.58 117.119   1
  -3   6  -4 5872.17 357.920   4
  -3   6  -4 6181.29 253.934   1
  -3   6  -5 10682.3 489.651   4
  -3   6  -5 10772.8 358.794   1
  -3   6  -6 515.659 130.269   4
  -3   6  -6 464.823 82.7115   1
  -3   6  -7 207.524 91.4833   4
  -3   6  -7 179.211 44.0357   1
  -3   6  -8 4296.73 353.871   4
  -3   6  -8 3881.92 254.522   1
  -3   6  -9 2017.37 256.178   4
  -3   6  -9 1827.91 186.913   1
  -3   6 -10 3435.14 339.475   4
  -3   6 -10 3250.07 254.606   1
  -3   6 -11 1483.72 239.196   4
  -3   6 -11 1124.09 160.593   1
  -3   6 -12 1016.74 203.500   4
  -3   6 -12 947.562 158.242   1
  -3   6 -13 985.533 153.520   1
  -3   6 -14-143.653 115.905   1
  -3   6 -15 3216.61 315.257   1
  -3   6 -16 2169.19 268.072   1
  -3   6 -17 404.644 134.174   1
   3  -5 -23-78.4346 91.8497   1
   3  -5 -23 13.7927 66.0677   2
   3  -5 -22 154.626 100.216   1
   3  -5 -22 178.945 101.894   2
   3  -5 -21 39.5637 75.5095   1
   3  -5 -21 211.071 94.1892   2
   3  -5 -20 611.325 133.419   1
   3  -5 -19 67.6746 68.4650   1
   3  -5 -18 60.1207 73.5883   1
   3  -5 -17 2325.13 233.609   1
  -3   5  17 2313.21 188.277   3
   3  -5 -16 1918.00 206.565   1
  -3   5  16 2065.46 181.103   3
   3  -5 -15 717.116 122.246   1
  -3   5  15 708.818 107.804   3
   3  -5 -14 17627.0 545.935   1
  -3   5  14 17692.0 503.330   3
   3  -5 -13 1710.89 165.000   1
  -3   5  13 1511.17 153.263   3
   3  -5 -12 423.257 80.8073   1
  -3   5  12 414.404 83.9150   3
   3  -5 -11 394.826 78.4742   1
  -3   5  11 436.573 84.1910   3
   3  -5 -10 5.61632 28.4764   1
  -3   5  10-38.0560 42.8381   3
   3  -5  -9 2538.95 151.761   1
  -3   5   9 2732.64 182.794   3
   3  -5  -8 4633.75 190.520   1
  -3   5   8 4907.78 241.831   3
   3  -5  -7 7.92315 20.6044   1
  -3   5   7-60.1373 49.6796   3
  -3   5   6 2.11376 15.0705   1
   3  -5  -6 17.3794 15.8370   1
  -3   5   6 3.43724 44.5040   4
  -3   5   6 23.6575 33.8488   3
  -3   5   5 1986.36 85.0402   1
  -3   5   5 2090.30 163.079   4
  -3   5   5 1977.63 148.040   3
  -3   5   4 1462.40 59.8947   1
  -3   5   4 1479.82 140.024   4
  -3   5   4 1438.52 129.252   3
  -3   5   3 153.429 16.5088   1
  -3   5   3 118.850 42.9623   4
  -3   5   3 226.513 60.8068   3
  -3   5   2 1183.39 50.4995   1
  -3   5   2 1097.68 47.5665   1
  -3   5   2 1401.72 140.373   4
  -3   5   2 1123.95 113.867   3
  -3   5   1 7386.49 146.700   1
  -3   5   1 7410.73 311.266   4
  -3   5   1 7903.16 294.399   3
  -3   5   0 1342.93 74.6034   1
  -3   5   0 984.519 120.452   4
  -3   5   0 1270.30 120.782   3
  -3   5  -1 299.181 75.4696   4
  -3   5  -1 329.654 43.4179   1
   3  -5   2 377.097 45.6549   2
  -3   5  -2 410.484 85.8057   4
  -3   5  -2 460.554 58.0218   1
   3  -5   3 18490.3 251.411   2
  -3   5  -3 20987.7 600.716   4
  -3   5  -3 20660.2 403.883   1
  -3   5  -4 6563.37 352.179   4
  -3   5  -4 6546.81 247.408   1
  -3   5  -5 2033.53 205.038   4
  -3   5  -5 2432.85 163.548   1
  -3   5  -6 1162.53 168.516   4
  -3   5  -6 1099.71 116.330   1
  -3   5  -7 817.091 151.869   4
  -3   5  -7 747.902 103.197   1
  -3   5  -8 5558.59 379.733   4
  -3   5  -8 4847.88 270.216   1
  -3   5  -9 677.434 135.083   4
  -3   5  -9 816.734 120.965   1
  -3   5 -10 82.5751 87.0312   4
  -3   5 -10 42.1563 52.6107   1
  -3   5 -11 288.450 103.913   4
  -3   5 -11 223.795 78.9090   1
  -3   5 -12 179.428 76.8171   4
  -3   5 -12 180.039 76.4476   1
  -3   5 -13 720.982 135.084   1
  -3   5 -14-1.94801 76.9811   1
  -3   5 -15 2179.66 256.604   1
  -3   5 -16 1767.50 235.266   1
  -3   5 -17 269.032 108.112   1
  -3   5 -18 259.810 100.023   1
   3  -4 -23-51.2247 81.7198   1
   3  -4 -23-138.009 75.5757   2
   3  -4 -22 2125.66 276.275   1
   3  -4 -22 1752.05 217.472   2
   3  -4 -21 580.200 146.701   1
   3  -4 -21 463.428 124.795   2
   3  -4 -20 14.8660 77.2233   1
   3  -4 -19 49.0501 59.4718   1
   3  -4 -18 254.782 103.955   1
   3  -4 -17-34.5532 58.1584   1
  -3   4  17 45.6977 43.5953   3
   3  -4 -16 473.340 115.055   1
  -3   4  16 447.772 90.2785   3
   3  -4 -15 12751.0 493.703   1
  -3   4  15 13503.0 440.341   3
   3  -4 -14 1906.23 182.647   1
  -3   4  14 1865.18 167.479   3
   3  -4 -13 360.865 83.2985   1
  -3   4  13 344.674 72.8826   3
   3  -4 -12 1149.60 130.701   1
  -3   4  12 1061.21 122.631   3
   3  -4 -11 1001.32 113.403   1
  -3   4  11 1161.94 124.897   3
   3  -4 -10 9120.51 309.741   1
  -3   4  10 9410.54 336.452   3
   3  -4  -9 1202.80 107.932   1
  -3   4   9 1285.97 124.716   3
   3  -4  -8 1277.84 100.319   1
  -3   4   8 1443.27 129.041   3
   3  -4  -7 9519.32 244.634   1
  -3   4   7 10042.1 325.469   3
   3  -4  -6 4031.74 143.326   1
  -3   4   6 3943.98 202.947   3
   3  -4  -5 3173.82 109.951   1
  -3   4   5 3415.09 114.759   1
  -3   4   5 3346.63 192.065   4
  -3   4   5 3463.28 187.005   3
  -3   4   4 21884.6 228.307   1
  -3   4   4 24098.9 501.039   4
  -3   4   4 22748.1 470.165   3
  -3   4   3 108691. 1057.82   4
  -3   4   3 103571. 982.516   3
  -3   4   2 8684.74 301.203   4
  -3   4   2 8786.11 288.704   3
  -3   4   1 2456.97 60.9037   1
  -3   4   1 2500.66 170.102   4
  -3   4   1 2532.79 157.725   3
  -3   4   0 155.494 23.2926   1
  -3   4   0 92.6280 48.6444   4
  -3   4   0 150.746 43.8603   3
  -3   4  -1 5538.13 153.541   1
  -3   4  -1 5561.25 266.916   4
  -3   4  -1 5675.62 232.568   3
   3  -4   2 6164.82 184.827   2
  -3   4  -2 6964.14 311.154   4
  -3   4  -2 6560.09 191.717   1
   3  -4   3 1114.66 66.4764   2
  -3   4  -3 1301.04 146.272   4
  -3   4  -3 1154.52 90.2506   1
   3  -4   4 3737.59 90.0893   2
  -3   4  -4 4435.17 272.600   4
  -3   4  -4 4432.68 193.274   1
  -3   4  -5 1193.66 149.492   4
  -3   4  -5 1221.11 112.047   1
  -3   4  -6 54.4907 59.3283   4
  -3   4  -6-54.2429 44.4996   1
  -3   4  -7 1002.89 153.243   4
  -3   4  -7 879.478 108.491   1
  -3   4  -8 2709.91 259.077   4
  -3   4  -8 2206.07 176.890   1
  -3   4  -9-52.8447 92.2568   4
  -3   4  -9-43.6974 70.1280   1
  -3   4 -10 3508.83 314.788   4
  -3   4 -10 3358.27 245.018   1
  -3   4 -11 662.992 151.846   4
  -3   4 -11 698.518 124.248   1
  -3   4 -12 350.388 98.9643   1
  -3   4 -13 170.425 61.0785   1
  -3   4 -14 2390.56 247.025   1
  -3   4 -15 862.220 154.479   1
  -3   4 -16 222.217 94.4294   1
  -3   4 -17 183.088 70.2300   1
  -3   4 -18-37.2607 78.8841   1
  -3   4 -19 300.970 122.523   1
   3  -3 -23 986.963 195.921   1
   3  -3 -22-127.544 95.6952   1
   3  -3 -22 49.7450 67.9253   2
   3  -3 -21 1050.42 192.228   1
   3  -3 -21 800.159 141.455   2
   3  -3 -20 33.5159 67.7323   1
   3  -3 -19 159.128 92.0653   1
   3  -3 -18 1018.93 170.244   1
   3  -3 -17 113.471 54.6700   1
  -3   3  17 142.018 57.3261   3
   3  -3 -16 254.584 88.7094   1
  -3   3  16 501.944 87.1154   3
   3  -3 -15 2818.49 236.904   1
  -3   3  15 2802.81 201.771   3
   3  -3 -14 12.9318 68.2899   1
  -3   3  14 67.8432 38.4507   3
   3  -3 -13 18.4016 52.8843   1
  -3   3  13 40.5205 38.7591   3
   3  -3 -12 2494.72 189.668   1
  -3   3  12 2606.28 185.073   3
   3  -3 -11 990.906 117.321   1
  -3   3  11 950.325 111.332   3
   3  -3 -10 4652.01 228.126   1
  -3   3  10 4835.57 236.778   3
   3  -3  -9 179.708 49.5099   1
  -3   3   9 112.123 40.0523   3
   3  -3  -8 5260.00 206.266   1
  -3   3   8 5073.76 233.880   3
   3  -3  -7 23.8024 23.4344   1
  -3   3   7-13.3210 27.5784   3
   3  -3  -6 1172.13 80.8925   1
  -3   3   6 1246.68 114.336   3
  -3   3   5 72905.8 563.630   1
   3  -3  -5 67914.2 513.979   1
  -3   3   5 72820.0 813.524   3
   3  -3  -4 17116.0 207.493   1
  -3   3   4 18516.2 236.510   1
  -3   3   4 18626.8 401.773   4
  -3   3   4 18364.0 400.652   3
  -3   3   3 12328.3 327.801   4
  -3   3   3 11844.3 318.336   3
  -3   3   2 86855.2 855.720   4
  -3   3   2 85266.8 836.456   3
  -3   3   1 6099.67 236.577   4
  -3   3   1 5905.95 217.096   3
  -3   3   0 1339.58 49.6168   1
  -3   3   0 1515.52 124.741   4
  -3   3   0 1600.16 114.146   3
   3  -3   1 9302.13 243.850   2
  -3   3  -1 9189.85 173.692   1
  -3   3  -1 9376.91 317.220   4
  -3   3  -1 9504.56 279.633   3
   3  -3   2-19.9043 16.9795   2
   3  -3   2 16.1350 18.4075   1
  -3   3  -2-8.99783 16.5913   1
  -3   3  -2-5.14921 36.2353   4
  -3   3  -2 58.9420 38.1251   3
   3  -3   3 1797.09 89.4450   2
  -3   3  -3 1899.72 157.819   4
  -3   3  -3 1919.65 108.840   1
   3  -3   4 3873.61 112.647   2
  -3   3  -4 4244.09 244.351   4
  -3   3  -4 4122.05 175.951   1
   3  -3   5 2734.55 73.4981   2
  -3   3  -5 2988.84 219.353   4
  -3   3  -5 2790.01 159.008   1
  -3   3  -6 87.8366 63.4960   4
  -3   3  -6 87.4489 37.7494   1
  -3   3  -7 695.676 117.638   4
  -3   3  -7 670.779 93.5069   1
  -3   3  -8 1705.81 195.011   4
  -3   3  -8 1358.21 134.846   1
  -3   3  -9 491.148 116.890   4
  -3   3  -9 298.816 59.8619   1
  -3   3 -10 81.6794 94.0046   4
  -3   3 -10 84.4010 49.5666   1
  -3   3 -11 403.073 79.0772   1
  -3   3 -12 32.0742 54.9357   1
  -3   3 -13 8.41582 55.1913   1
  -3   3 -14-23.9753 60.4284   1
  -3   3 -15 1219.14 179.931   1
  -3   3 -16 3415.46 309.969   1
  -3   3 -17 119.362 91.1567   1
  -3   3 -18 27.2289 60.3703   1
  -3   3 -19 234.901 107.572   1
   3  -2 -22-166.696 122.092   1
   3  -2 -21 171.041 87.7942   1
   3  -2 -21 199.896 71.5205   2
   3  -2 -20 328.077 121.646   1
   3  -2 -19 271.219 101.393   1
   3  -2 -18 352.304 103.181   1
   3  -2 -17 32.5587 61.7305   1
  -3   2  17-52.8526 46.3432   3
   3  -2 -16 420.246 110.886   1
  -3   2  16 315.871 72.1849   3
   3  -2 -15 1584.46 185.839   1
  -3   2  15 1469.41 146.645   3
   3  -2 -14 10517.5 438.562   1
  -3   2  14 12134.2 412.892   3
   3  -2 -13 5448.96 300.250   1
  -3   2  13 5899.63 285.865   3
   3  -2 -12-15.3738 44.3944   1
  -3   2  12 13.5003 34.7187   3
   3  -2 -11 100.159 47.5500   1
  -3   2  11 36.1376 43.0714   3
   3  -2 -10 228.352 57.9033   1
  -3   2  10 197.857 49.8040   3
   3  -2  -9 13546.9 371.598   1
  -3   2   9 14236.8 396.889   3
   3  -2  -8 1165.46 103.716   1
  -3   2   8 1343.24 123.724   3
   3  -2  -7 13384.1 311.690   1
  -3   2   7 13881.4 370.716   3
   3  -2  -6 16173.6 308.124   1
  -3   2   6 16542.3 388.339   3
   3  -2  -5 8492.87 195.277   1
  -3   2   5 9088.57 225.912   1
  -3   2   5 8471.22 269.562   3
   3  -2  -4-1.03835 13.6068   1
  -3   2   4 10.4128 12.2966   1
  -3   2   4-6.32255 29.0264   3
   3  -2  -3 35145.2 238.630   1
  -3   2   3 37252.1 505.472   4
  -3   2   3 36464.1 531.530   3
  -3   2   2 5961.14 200.022   4
  -3   2   2 6351.15 215.928   3
  -3   2   1 7077.52 223.025   4
  -3   2   1 6872.27 220.222   3
   3  -2   0 11990.0 154.655   1
  -3   2   0 12303.0 135.979   1
  -3   2   0 12372.5 304.785   4
  -3   2   0 12409.3 290.088   3
   3  -2   1 5419.65 187.854   2
   3  -2   1 5211.03 136.544   1
  -3   2  -1 5311.07 121.940   1
  -3   2  -1 5309.04 213.306   4
  -3   2  -1 5470.61 194.755   3
   3  -2   2 2665.33 122.338   2
   3  -2   2 2578.04 113.403   1
  -3   2  -2 2602.23 103.601   1
  -3   2  -2 2583.89 156.497   4
  -3   2  -2 2836.59 140.981   3
  -3   2  -3 77.6148 27.6497   2
   3  -2   3 62.4107 22.9129   2
  -3   2  -3 83.4263 26.2763   1
  -3   2  -3 55.8848 44.8968   4
  -3   2  -3 97.6258 35.9578   3
   3  -2   4 4664.57 138.544   2
  -3   2  -4 4654.36 149.826   2
  -3   2  -4 4932.25 239.686   4
  -3   2  -4 4708.90 179.292   1
  -3   2  -5 585.638 52.6001   2
   3  -2   5 630.651 44.6526   2
  -3   2  -5 648.337 99.9822   4
  -3   2  -5 633.030 72.6775   1
  -3   2  -6 2186.83 100.811   2
  -3   2  -6 2342.81 190.503   4
  -3   2  -6 2123.90 142.682   1
  -3   2  -7 821.374 63.8659   2
  -3   2  -7 938.383 129.906   4
  -3   2  -7 716.910 88.2084   1
  -3   2  -8 2713.70 116.319   2
  -3   2  -8 2858.08 235.786   4
  -3   2  -8 2493.94 177.419   1
  -3   2  -9 982.844 70.5983   2
  -3   2  -9 1168.68 162.546   4
  -3   2  -9 929.624 113.746   1
  -3   2 -10 1022.29 124.527   1
  -3   2 -10 1066.70 76.5299   2
  -3   2 -11 1688.52 175.589   1
  -3   2 -12-2.30262 60.9475   1
  -3   2 -13 809.448 130.325   1
  -3   2 -14 2542.15 245.488   1
  -3   2 -15 213.764 96.7310   1
  -3   2 -16 234.691 90.6751   1
  -3   2 -17 441.516 127.151   1
  -3   2 -18 784.182 169.854   1
  -3   2 -19 591.076 158.137   1
  -3   2 -20 24.3378 76.7255   1
   3  -1 -22 821.773 186.750   1
   3  -1 -21 533.358 151.949   1
   3  -1 -20 18.6207 85.9420   1
   3  -1 -19 1943.38 246.501   1
   3  -1 -18 1694.89 224.428   1
   3  -1 -17 1081.38 172.641   1
  -3   1  17 1004.02 133.903   3
   3  -1 -16 792.842 140.751   1
  -3   1  16 792.497 114.764   3
   3  -1 -15 413.340 103.274   1
  -3   1  15 555.786 98.4712   3
   3  -1 -14 58.5461 54.9683   1
  -3   1  14 305.020 74.3724   3
   3  -1 -13 3469.71 250.108   1
  -3   1  13 3513.67 226.292   3
   3  -1 -12 11307.2 426.161   1
  -3   1  12 11480.3 395.192   3
   3  -1 -11 13289.6 437.429   1
  -3   1  11 13753.4 424.186   3
   3  -1 -10 9702.36 354.768   1
  -3   1  10 9818.16 346.287   3
   3  -1  -9 7763.23 298.162   1
  -3   1   9 8113.11 306.553   3
   3  -1  -8 2067.44 144.954   1
  -3   1   8 1945.08 147.252   3
   3  -1  -7 108.965 33.2887   1
  -3   1   7 80.5315 33.5893   3
   3  -1  -6 15382.8 328.484   1
  -3   1   6 15685.0 380.829   3
   3  -1  -5 91.8315 29.7153   1
  -3   1   5 112.083 43.1876   3
   3  -1  -4 306.653 38.9719   1
  -3   1   4 385.098 61.3282   3
   3  -1  -3 6229.73 141.082   1
  -3   1   3 6441.26 218.691   3
   3  -1  -2 177132. 602.815   1
  -3   1   2 180905. 958.474   4
  -3   1   2 183394. 1122.16   3
  -3   1   1 189760. 985.768   4
  -3   1   1 190999. 1099.71   3
   3  -1   0 3676.94 77.8515   1
  -3   1   0 3608.12 144.486   4
   3  -1   0 3865.13 140.331   4
  -3   1   0 3642.74 146.851   3
   3  -1   1 22.0406 23.3869   2
  -3   1  -1 57.1814 28.3728   2
   3  -1   1 9.15945 9.79567   1
  -3   1  -1 4.88766 14.1977   1
   3  -1   1 43.0335 28.1627   4
  -3   1  -1 40.9223 27.6086   4
  -3   1  -1-4.24593 19.9164   3
  -3   1  -2 8026.07 219.789   2
   3  -1   2 7871.84 213.303   2
   3  -1   2 8065.88 185.822   1
  -3   1  -2 7917.25 178.406   1
  -3   1  -2 7838.53 240.306   4
  -3   1  -2 7593.49 205.237   3
   3  -1   3 475.046 51.8175   2
  -3   1  -3 550.689 59.3713   2
  -3   1  -3 486.954 52.9044   1
  -3   1  -3 517.053 71.9850   4
  -3   1  -3 582.837 60.2337   3
   3  -1   4 15837.0 274.532   2
  -3   1  -4 15282.2 299.369   2
  -3   1  -4 15647.4 312.261   1
  -3   1  -4 15893.1 399.290   4
  -3   1  -4 15515.1 293.840   3
   3  -1   5 16404.8 262.132   2
  -3   1  -5 16692.9 311.223   2
  -3   1  -5 17078.6 442.374   4
  -3   1  -5 16044.6 349.742   1
  -3   1  -6 214.952 39.6598   2
   3  -1   6 208.293 30.1368   2
  -3   1  -6 135.031 42.6442   4
  -3   1  -6 171.698 45.6521   1
  -3   1  -7 7020.77 210.765   2
  -3   1  -7 7384.97 332.233   4
  -3   1  -7 7073.48 271.288   1
  -3   1  -8 119.995 34.0159   2
  -3   1  -8 75.7778 62.8979   4
  -3   1  -8 95.8569 43.0066   1
  -3   1  -9-41.2684 64.4301   1
  -3   1  -9 83.0071 33.4603   2
  -3   1 -10 5059.34 276.920   1
  -3   1 -10 5793.65 211.767   2
  -3   1 -11 12117.8 455.536   1
  -3   1 -11 12965.1 329.100   2
  -3   1 -12 2736.65 228.782   1
  -3   1 -12 2960.69 163.292   2
  -3   1 -13 688.609 128.888   1
  -3   1 -14 380.920 102.405   1
  -3   1 -15 47.5242 54.5866   1
  -3   1 -16 362.445 112.430   1
  -3   1 -17 5855.88 412.211   1
  -3   1 -18 775.711 167.246   1
  -3   1 -19 208.007 103.973   1
  -3   1 -20 1029.08 205.659   1
   3   0 -22-72.5964 92.2503   1
   3   0 -21 1150.38 210.275   1
   3   0 -20 876.646 186.391   1
   3   0 -19 17.6311 81.0337   1
   3   0 -18 2141.98 252.144   1
   3   0 -17 1420.95 202.151   1
  -3   0  17 1397.38 156.954   3
   3   0 -16 268.766 97.3313   1
  -3   0  16 271.731 77.1813   3
   3   0 -15 417.022 106.580   1
  -3   0  15 366.096 85.4333   3
   3   0 -14 49.5399 55.4486   1
  -3   0  14 36.4777 38.2471   3
   3   0 -13 5913.25 338.542   1
  -3   0  13 6829.19 323.847   3
   3   0 -12 8267.75 380.862   1
  -3   0  12 8696.88 353.727   3
   3   0 -11 879.547 120.479   1
  -3   0  11 1020.28 124.951   3
   3   0 -10 452.310 83.0239   1
  -3   0  10 495.652 81.4337   3
   3   0  -9 3460.43 209.035   1
  -3   0   9 3500.97 202.896   3
   3   0  -8 3701.27 202.326   1
  -3   0   8 3902.78 208.891   3
   3   0  -7 2919.05 167.380   1
  -3   0   7 3196.11 180.985   3
   3   0  -6 10748.0 298.549   1
  -3   0   6 10838.9 317.676   3
   3   0  -5 82.0341 33.3998   1
  -3   0   5 76.2080 43.6284   3
   3   0  -4 9943.98 243.293   1
  -3   0   4 10582.8 292.883   3
   3   0  -3 3549.35 137.890   1
  -3   0   3 3636.85 167.736   3
  -3   0   2 94.7869 48.2323   3
  -3   0   1 92487.6 826.146   2
  -3   0   1 92817.3 559.219   4
  -3   0   1 92057.7 749.742   3
  -3   0   0 4435.76 181.693   2
   3   0   0 4366.85 107.457   1
  -3   0   0 4381.07 126.676   4
   3   0   0 4661.18 119.969   4
  -3   0   0 4566.58 162.193   3
  -3   0  -1 5921.56 202.463   2
  -3   0  -1 5944.26 143.031   1
   3   0   1 6099.77 138.254   1
  -3   0  -1 5971.81 160.933   4
   3   0   1 6135.46 154.497   4
  -3   0  -1 6035.43 173.265   3
   3   0   2 20340.7 348.149   2
  -3   0  -2 21099.1 372.113   2
   3   0   2 19539.3 282.175   1
  -3   0  -2 20675.0 296.310   1
  -3   0  -2 20067.4 330.238   4
   3   0   2 20423.3 327.277   4
  -3   0  -2 20100.2 303.350   3
   3   0   2 20556.5 320.723   3
  -3   0  -3 24.7567 23.3719   2
   3   0   3 35.4811 17.4670   2
  -3   0  -3 34.5830 21.6530   1
  -3   0  -3 50.8667 27.3147   4
  -3   0  -3 35.0130 17.3044   3
   3   0   3 38.6019 14.1390   3
   3   0   4 28102.1 387.052   2
  -3   0  -4 27767.0 421.886   2
  -3   0  -4 29095.1 425.042   1
  -3   0  -4 28251.0 485.164   4
  -3   0  -4 28150.5 346.581   3
   3   0   4 27145.5 343.316   3
  -3   0  -5 26444.5 413.363   2
  -3   0  -5 26041.7 437.671   1
  -3   0  -5 26903.6 515.060   4
   3   0   5 24854.0 322.400   3
  -3   0  -6 14098.2 312.160   2
  -3   0  -6 13728.8 344.489   1
  -3   0  -6 14442.8 408.877   4
   3   0   6 12805.8 229.811   3
  -3   0  -7 468.734 61.3920   2
  -3   0  -7 493.898 77.5343   1
  -3   0  -7 549.268 95.7190   4
   3   0   7 462.182 44.2390   3
  -3   0  -8 3711.07 208.948   1
  -3   0  -8 3738.47 171.431   2
   3   0   8 3127.08 112.351   3
  -3   0  -9 77.1134 46.2347   1
  -3   0  -9 12.1693 26.4260   2
   3   0   9 71.0236 17.4440   3
  -3   0 -10 11502.4 410.936   1
  -3   0 -10 12130.1 328.470   2
  -3   0 -11 13160.5 463.464   1
  -3   0 -11 15023.0 377.426   2
  -3   0 -12 371.960 91.4118   1
  -3   0 -12 346.537 63.4029   2
  -3   0 -13 1546.39 180.705   1
  -3   0 -13 1751.34 136.803   2
  -3   0 -14 505.162 120.988   1
  -3   0 -15-9.20246 53.4724   1
  -3   0 -16 148.873 77.5095   1
  -3   0 -17 280.254 115.262   1
  -3   0 -18 244.020 123.691   1
  -3   0 -19 573.311 154.111   1
  -3   0 -20-43.3044 87.2031   1
  -3   0 -21 267.627 121.997   1
   3   1 -21 3807.25 379.156   1
   3   1 -20 939.973 202.372   1
   3   1 -19 232.648 103.633   1
   3   1 -18-14.1167 69.6568   1
   3   1 -17 172.415 81.3127   1
  -3  -1  17 101.653 60.1348   3
   3   1 -16 329.614 101.057   1
  -3  -1  16 273.340 75.8145   3
   3   1 -15 520.979 119.305   1
  -3  -1  15 607.562 110.309   3
   3   1 -14 427.482 109.734   1
  -3  -1  14 480.501 94.5797   3
   3   1 -13-33.3261 53.6006   1
  -3  -1  13-40.5219 59.4538   3
   3   1 -12 19.7750 53.1223   1
  -3  -1  12 153.623 61.8902   3
   3   1 -11 76.7342 52.3771   1
  -3  -1  11 20.3364 46.4586   3
   3   1 -10 4369.68 261.009   1
  -3  -1  10 4349.54 238.965   3
   3   1  -9 2926.30 202.051   1
  -3  -1   9 2583.69 181.394   3
   3   1  -8 15303.1 434.007   1
  -3  -1   8 15429.8 415.747   3
   3   1  -7 2821.68 177.562   1
  -3  -1   7 3090.01 181.537   3
   3   1  -6 28903.2 526.519   1
  -3  -1   6 29593.8 540.747   3
   3   1  -5 8908.03 276.757   1
  -3  -1   5 8806.33 283.467   3
   3   1  -4 17466.2 371.125   1
  -3  -1   4 16857.6 370.100   3
  -3  -1   3 17479.5 357.888   3
  -3  -1   2 6466.72 228.931   2
  -3  -1   2 6355.92 204.164   3
  -3  -1   1 1346.13 104.867   2
  -3  -1   1 1340.03 87.4295   3
  -3  -1   0 17.9301 27.5210   2
  -3  -1   0 40.3751 13.2434   4
  -3  -1   0-0.40855 29.3657   3
  -3  -1  -1 52.2430 25.7957   2
   3   1   1 63.9159 18.9416   1
   3   1   1 70.7797 15.5773   4
  -3  -1  -1 54.3696 14.5239   4
  -3  -1  -1 89.7192 29.2315   3
   3   1   1 54.3982 20.7994   3
  -3  -1  -2 1211.14 95.6207   2
  -3  -1  -2 1329.39 82.1850   1
   3   1   2 1187.14 74.2679   1
   3   1   2 1159.02 64.3451   4
  -3  -1  -2 1137.54 64.4195   4
   3   1   2 1273.90 75.2372   3
  -3  -1  -2 1190.44 73.3016   3
  -3  -1  -3 2539.19 134.908   2
  -3  -1  -3 2951.45 127.351   1
   3   1   3 2598.36 113.974   4
  -3  -1  -3 2626.45 115.570   4
  -3  -1  -3 2755.08 100.127   3
   3   1   3 2757.74 105.123   3
  -3  -1  -4 13642.1 309.809   2
  -3  -1  -4 14483.9 306.235   1
  -3  -1  -4 14289.3 307.776   4
   3   1   4 13553.8 300.817   4
   3   1   4 14021.9 223.734   3
  -3  -1  -4 13884.6 208.825   3
  -3  -1  -5 23316.3 420.395   1
  -3  -1  -5 23566.7 418.322   2
  -3  -1  -5 23129.0 256.524   3
   3   1   5 22542.6 271.083   3
  -3  -1  -6 41390.7 604.943   1
  -3  -1  -6 41687.7 560.811   2
   3   1   6 39149.1 336.518   3
  -3  -1  -7 881.148 100.983   1
  -3  -1  -7 898.479 85.9093   2
   3   1   7 823.640 46.9096   3
  -3  -1  -8 93.6624 48.1315   1
  -3  -1  -8 10.7531 28.9583   2
   3   1   8 28.0670 11.3126   3
  -3  -1  -9 3522.82 214.000   1
  -3  -1  -9 3615.05 181.604   2
   3   1   9 2659.41 69.5136   3
  -3  -1 -10 689.079 106.769   1
  -3  -1 -10 672.434 86.0113   2
  -3  -1 -11 16608.3 513.224   1
  -3  -1 -11 18133.3 437.689   2
  -3  -1 -12 109.110 56.5997   1
  -3  -1 -12 104.914 42.7093   2
  -3  -1 -13 2166.41 209.505   1
  -3  -1 -13 2399.31 171.356   2
  -3  -1 -14 278.531 87.9176   1
  -3  -1 -14 414.287 76.7799   2
  -3  -1 -15 629.325 143.383   1
  -3  -1 -15 519.503 84.1375   2
  -3  -1 -16-7.35096 70.3263   1
  -3  -1 -17 5137.75 386.825   1
  -3  -1 -18 352.310 138.302   1
  -3  -1 -19 9013.44 546.953   1
  -3  -1 -20-134.616 103.545   1
  -3  -1 -21 130.861 88.0722   1
   3   2 -21 481.886 145.901   1
   3   2 -20 173.275 95.0628   1
   3   2 -19 381.647 135.261   1
   3   2 -18 3403.55 330.174   1
   3   2 -17 52.8072 83.7314   1
   3   2 -16 505.113 130.006   1
  -3  -2  16 678.303 120.203   3
   3   2 -15 1852.57 221.516   1
  -3  -2  15 2055.14 199.120   3
   3   2 -14-3.32331 61.6729   1
  -3  -2  14 7.94607 38.4347   3
   3   2 -13 2660.80 246.791   1
  -3  -2  13 2740.02 211.656   3
   3   2 -12 16930.5 583.185   1
  -3  -2  12 17207.8 519.469   3
   3   2 -11 22343.9 635.109   1
  -3  -2  11 22560.0 586.413   3
   3   2 -10 3716.13 249.200   1
  -3  -2  10 3801.86 235.951   3
   3   2  -9 917.763 121.306   1
  -3  -2   9 745.003 105.730   3
   3   2  -8 4306.79 244.322   1
  -3  -2   8 4186.78 232.211   3
   3   2  -7 5025.15 251.805   1
  -3  -2   7 4965.63 240.614   3
   3   2  -6 1358.33 126.398   1
  -3  -2   6 1352.39 122.355   3
   3   2  -5 27748.9 545.656   1
  -3  -2   5 26049.7 502.126   3
   3   2  -4 317.295 60.1910   1
  -3  -2   4 364.251 63.5776   3
  -3  -2   3 41.1314 31.8607   2
  -3  -2   3 64.6059 25.5465   4
  -3  -2   3 62.8350 32.8506   3
  -3  -2   2 17611.0 383.585   2
  -3  -2   2 18845.5 289.013   4
  -3  -2   2 19000.9 368.991   3
  -3  -2   1 1510.81 112.111   2
  -3  -2   1 1659.13 67.0303   4
  -3  -2   1 1821.90 108.770   3
  -3  -2   0 5399.90 207.550   2
  -3  -2   0 5688.63 182.738   3
   3   2   1 102.031 25.5969   1
  -3  -2  -1 148.429 41.9888   2
  -3  -2  -1 136.740 30.7396   3
   3   2   1 151.448 30.5791   3
  -3  -2  -2 40732.0 549.725   2
   3   2   2 39060.8 281.487   4
   3   2   2 42850.1 426.263   3
  -3  -2  -2 39306.6 405.591   3
  -3  -2  -3 16057.8 347.423   2
  -3  -2  -3 17141.2 330.780   1
   3   2   3 15137.1 244.632   4
  -3  -2  -3 15828.1 242.818   3
   3   2   3 16391.1 245.036   3
  -3  -2  -4 40833.0 558.719   2
  -3  -2  -4 42015.7 542.351   1
   3   2   4 39014.0 474.337   4
   3   2   4 39943.5 345.301   3
  -3  -2  -4 39391.5 332.658   3
  -3  -2  -5 20759.4 406.158   1
  -3  -2  -5 20559.1 402.953   2
   3   2   5 19365.4 210.275   3
  -3  -2  -5 19732.1 197.359   3
  -3  -2  -6 25530.0 476.567   1
  -3  -2  -6 26127.3 460.890   2
  -3  -2  -7 375.214 69.3959   1
  -3  -2  -7 312.369 56.1013   2
  -3  -2  -8-25.8970 41.9077   1
  -3  -2  -8-16.3338 29.4043   2
  -3  -2  -9 1964.20 160.463   1
  -3  -2  -9 2051.63 141.735   2
  -3  -2 -10 3595.90 232.676   1
  -3  -2 -10 3674.74 197.918   2
  -3  -2 -11 14215.5 475.295   1
  -3  -2 -11 15359.5 416.985   2
  -3  -2 -12 18547.0 569.426   1
  -3  -2 -12 19270.5 480.430   2
  -3  -2 -13 253.209 90.0805   1
  -3  -2 -13 202.322 59.4316   2
  -3  -2 -14 702.158 134.638   1
  -3  -2 -14 665.946 102.517   2
  -3  -2 -15 494.637 119.764   1
  -3  -2 -15 437.966 87.8632   2
  -3  -2 -16 131.694 88.8190   1
  -3  -2 -16 206.605 76.0838   2
  -3  -2 -17 3296.05 306.503   1
  -3  -2 -18 5420.00 407.741   1
  -3  -2 -19 2484.47 290.455   1
  -3  -2 -20 1248.23 214.551   1
  -3  -2 -21 15.9420 80.8393   1
   3   3 -20 890.292 192.751   1
   3   3 -19 116.588 99.3700   1
   3   3 -18-164.689 102.419   1
   3   3 -17 3850.08 348.765   1
   3   3 -16 2808.12 289.314   1
  -3  -3  16 2897.77 241.593   3
   3   3 -15 979.337 174.145   1
  -3  -3  15 731.621 122.454   3
   3   3 -14 391.628 113.162   1
  -3  -3  14 481.079 103.940   3
   3   3 -13 5513.51 361.359   1
  -3  -3  13 5694.44 327.386   3
   3   3 -12 2628.85 243.557   1
  -3  -3  12 2871.79 230.061   3
   3   3 -11 9386.97 431.421   1
  -3  -3  11 9656.16 399.221   3
   3   3 -10 4889.72 297.194   1
  -3  -3  10 5013.32 277.279   3
   3   3  -9 5742.24 312.211   1
  -3  -3   9 5042.36 270.204   3
   3   3  -8 1794.12 173.117   1
  -3  -3   8 1684.53 151.185   3
   3   3  -7 2438.16 189.032   1
  -3  -3   7 2386.42 172.786   3
   3   3  -6 3909.09 233.753   1
  -3  -3   6 3653.37 204.492   3
   3   3  -5 35289.1 669.101   1
  -3  -3   5 33508.6 586.057   3
  -3  -3   4 357.484 65.5047   3
  -3  -3   3 2934.08 165.014   2
  -3  -3   3 3069.18 164.590   3
  -3  -3   2-15.4943 30.5011   2
  -3  -3   2 14.6575 20.0106   4
  -3  -3   2-20.1983 31.0783   3
  -3  -3   1 9010.91 279.519   2
   3   3  -1 9108.42 180.212   4
  -3  -3   1 9592.34 186.372   4
  -3  -3   1 9262.12 253.893   3
  -3  -3   0 41298.4 582.336   2
  -3  -3   0 43314.6 295.020   4
   3   3   0 42694.7 302.462   4
  -3  -3   0 44264.9 523.050   3
  -3  -3  -1 112.263 37.2362   2
  -3  -3  -1 81.7812 25.8475   3
  -3  -3  -2 6587.63 231.408   2
  -3  -3  -2 6449.84 176.469   3
  -3  -3  -3 3963.24 180.465   2
  -3  -3  -3 3759.54 125.518   3
  -3  -3  -4 90.9948 43.2150   1
  -3  -3  -4 44.7263 32.5245   2
  -3  -3  -4 52.5235 19.0936   3
  -3  -3  -5 21851.4 431.839   1
  -3  -3  -5 22082.7 431.134   2
  -3  -3  -5 21254.2 222.053   3
  -3  -3  -6 13999.8 364.573   1
  -3  -3  -6 13603.7 348.722   2
  -3  -3  -7-2.25311 37.2629   1
  -3  -3  -7 21.4972 31.9145   2
  -3  -3  -8 2319.46 166.661   1
  -3  -3  -8 2196.85 146.846   2
  -3  -3  -9 529.291 99.5529   1
  -3  -3  -9 479.681 87.4334   2
  -3  -3 -10 83.0356 53.9026   1
  -3  -3 -10 143.078 53.8069   2
  -3  -3 -11 224.194 53.1305   1
  -3  -3 -11 413.241 81.4958   2
  -3  -3 -12 4915.36 294.124   1
  -3  -3 -12 5121.93 258.174   2
  -3  -3 -13 706.781 121.235   1
  -3  -3 -13 770.436 107.570   2
  -3  -3 -14 979.980 147.673   1
  -3  -3 -14 1145.94 135.589   2
  -3  -3 -15 892.855 152.028   1
  -3  -3 -15 1085.45 134.825   2
  -3  -3 -16 3977.96 320.985   1
  -3  -3 -16 3964.42 260.202   2
  -3  -3 -17 333.360 121.335   1
  -3  -3 -17 261.032 88.2408   2
  -3  -3 -18 254.557 116.641   1
  -3  -3 -19 1255.70 208.437   1
  -3  -3 -20 5424.88 436.243   1
  -3  -3 -21 359.867 119.264   1
  -3  -3 -22 3180.48 363.529   1
   3   4 -20 966.209 209.329   1
   3   4 -19 2314.59 300.365   1
   3   4 -18 3793.34 365.339   1
   3   4 -17 514.272 145.985   1
   3   4 -16 812.219 165.752   1
  -3  -4  16 831.054 141.577   3
   3   4 -15 253.236 102.496   1
  -3  -4  15 347.095 95.8896   3
   3   4 -14 488.882 130.309   1
  -3  -4  14 567.054 117.412   3
   3   4 -13 1473.66 200.106   1
  -3  -4  13 1432.66 174.607   3
   3   4 -12 226.157 91.9749   1
  -3  -4  12 344.850 87.2023   3
   3   4 -11-116.021 101.545   1
  -3  -4  11-8.39499 57.5019   3
   3   4 -10 1629.26 181.221   1
  -3  -4  10 1649.73 167.910   3
   3   4  -9 6819.65 354.767   1
  -3  -4   9 6115.94 303.589   3
   3   4  -8 238.426 69.8674   1
  -3  -4   8 192.647 61.2002   3
   3   4  -7 300.112 89.9362   1
  -3  -4   7 302.844 69.4285   3
   3   4  -6 3220.90 226.965   1
   3   4  -5 407.169 76.5241   4
   3   4  -5 274.928 58.5433   1
  -3  -4   4 1229.47 110.771   2
   3   4  -4 1166.69 110.084   4
  -3  -4   3 215588. 1424.38   2
   3   4  -3 216159. 1337.63   4
  -3  -4   2 71.6090 29.6840   2
   3   4  -2 107.428 28.9962   4
  -3  -4   1 53598.1 694.922   2
  -3  -4   1 57536.2 546.216   4
   3   4  -1 54460.8 539.653   4
  -3  -4   0 23489.9 453.137   2
   3   4   0 24314.5 317.390   4
  -3  -4   0 25825.1 310.424   4
  -3  -4  -1 1078.73 96.6636   2
   3   4   1 1135.50 60.8597   4
  -3  -4  -1 1351.95 60.0462   4
  -3  -4  -2 6251.10 234.432   2
   3   4   2 6627.63 138.410   4
  -3  -4  -3 12859.2 333.126   2
  -3  -4  -4 139628. 1077.24   1
  -3  -4  -4 136249. 1101.37   2
  -3  -4  -5 32487.6 554.191   1
  -3  -4  -5 31321.9 534.856   2
  -3  -4  -5 28939.4 311.454   3
  -3  -4  -6 14671.5 388.147   1
  -3  -4  -6 14420.2 370.098   2
  -3  -4  -6 12924.1 173.615   3
  -3  -4  -7 10360.9 340.303   1
  -3  -4  -7 10047.7 314.824   2
  -3  -4  -8 17362.2 460.481   1
  -3  -4  -8 15912.6 408.089   2
  -3  -4  -9 6718.74 303.226   1
  -3  -4  -9 6783.70 277.968   2
  -3  -4 -10 15509.7 476.521   1
  -3  -4 -10 15841.0 436.160   2
  -3  -4 -11-66.8501 71.4550   1
  -3  -4 -11-2.85942 45.5731   2
  -3  -4 -12 8265.05 381.586   1
  -3  -4 -12 8288.97 338.718   2
  -3  -4 -13 284.709 78.9583   1
  -3  -4 -13 287.158 79.2005   2
  -3  -4 -14 218.949 78.9391   1
  -3  -4 -14 287.301 81.1109   2
  -3  -4 -15 2103.49 227.882   1
  -3  -4 -15 2230.61 197.208   2
  -3  -4 -16 373.094 118.160   1
  -3  -4 -16 311.656 95.1753   2
  -3  -4 -17 2269.24 248.618   1
  -3  -4 -17 2316.55 215.398   2
  -3  -4 -18-88.9998 84.0072   1
  -3  -4 -18-14.5543 59.2103   2
  -3  -4 -19 3208.84 325.979   1
  -3  -4 -19 3022.95 260.521   2
  -3  -4 -20 7297.12 504.543   1
  -3  -4 -21 1497.10 250.014   1
  -3  -4 -22 586.573 164.551   1
   3   5 -19 2479.96 317.669   1
   3   5 -18 2265.29 287.458   1
   3   5 -17 1140.81 211.242   1
   3   5 -16 2385.07 280.219   1
  -3  -5  16 2376.12 242.951   3
   3   5 -15 1698.97 238.937   1
  -3  -5  15 2130.73 227.236   3
   3   5 -14 2599.32 281.763   1
  -3  -5  14 2491.67 240.744   3
   3   5 -13 2604.04 272.252   1
  -3  -5  13 2414.08 230.932   3
   3   5 -12 1580.24 197.752   1
  -3  -5  12 1793.43 197.643   3
   3   5 -11 1378.37 177.335   1
  -3  -5  11 1338.57 160.060   3
   3   5 -10 10443.8 471.988   1
  -3  -5  10 10080.4 425.223   3
   3   5  -9 794.854 133.245   1
  -3  -5   9 945.386 134.032   3
   3   5  -8-177.855 75.3754   1
   3   5  -7 3922.74 269.415   1
   3   5  -6 2533.79 198.175   4
   3   5  -6 2718.17 218.810   1
   3   5  -5 11192.4 386.505   4
   3   5  -5 11192.9 429.306   1
  -3  -5   4-9.19017 35.2483   2
   3   5  -4-24.5322 47.1495   4
  -3  -5   3 7543.13 274.068   2
   3   5  -3 7743.38 278.033   4
  -3  -5   2 1472.86 122.029   2
   3   5  -2 1550.86 114.011   4
  -3  -5   1 136990. 1139.41   2
   3   5  -1 138154. 998.609   4
  -3  -5   0 4307.03 203.378   2
  -3  -5   0 4798.45 165.183   4
   3   5   0 4222.14 163.900   4
  -3  -5  -1 122.815 40.7703   2
  -3  -5  -1 103.437 23.6464   4
   3   5   1 63.4436 22.8108   4
  -3  -5  -2 17817.5 408.791   2
   3   5   2 18273.0 291.311   4
  -3  -5  -3 938.925 94.4493   2
   3   5   3 938.269 67.1054   4
  -3  -5  -4 8679.88 287.221   2
  -3  -5  -5 39.0016 35.9622   2
  -3  -5  -6 17178.4 435.299   1
  -3  -5  -6 16653.7 412.039   2
  -3  -5  -7 3325.64 201.788   1
  -3  -5  -7 3431.58 193.390   2
  -3  -5  -7 3252.99 92.0248   3
  -3  -5  -8 6021.93 281.027   1
  -3  -5  -8 6235.62 269.723   2
  -3  -5  -9 38695.4 734.310   1
  -3  -5  -9 40372.3 693.826   2
  -3  -5 -10 466.093 87.5577   1
  -3  -5 -10 582.477 98.0793   2
  -3  -5 -11 4348.03 274.540   1
  -3  -5 -11 4124.73 239.748   2
  -3  -5 -12 7782.57 377.840   1
  -3  -5 -12 7904.43 341.017   2
  -3  -5 -13 203.642 77.9034   1
  -3  -5 -13 381.921 85.8923   2
  -3  -5 -14 2962.19 257.356   1
  -3  -5 -14 3071.95 228.829   2
  -3  -5 -15 2459.26 245.365   1
  -3  -5 -15 2451.98 214.948   2
  -3  -5 -16 200.906 95.3285   1
  -3  -5 -16 92.0644 51.8921   2
  -3  -5 -17 143.328 85.5813   1
  -3  -5 -17 8.50832 45.4232   2
  -3  -5 -18 1058.90 191.712   1
  -3  -5 -18 854.232 138.914   2
  -3  -5 -19 1084.15 196.442   1
  -3  -5 -19 924.174 151.686   2
  -3  -5 -20 526.792 155.284   1
  -3  -5 -20 420.197 113.345   2
  -3  -5 -21 107.803 114.362   1
  -3  -5 -22 769.565 193.845   1
   3   6 -19 2207.98 307.037   1
   3   6 -18 1769.90 275.379   1
   3   6 -17 4162.77 395.899   1
   3   6 -16-64.7299 122.193   1
  -3  -6  16 17.2109 59.1724   3
   3   6 -15 217.341 107.645   1
  -3  -6  15 55.2077 50.2536   3
   3   6 -14 1345.73 211.296   1
  -3  -6  14 1335.04 181.405   3
   3   6 -13 394.400 112.592   1
  -3  -6  13 682.529 137.835   3
   3   6 -12-52.8078 99.8718   1
  -3  -6  12-16.9344 65.2994   3
   3   6 -11 853.763 148.248   1
  -3  -6  11 862.344 140.342   3
  -3  -6  10 340.697 85.3265   3
   3   6 -10 537.243 129.398   1
   3   6  -9 936.416 152.961   1
   3   6  -8-27.8071 99.1020   4
   3   6  -8 16.0101 80.0084   1
   3   6  -7 6485.02 346.864   4
   3   6  -7 6608.43 371.819   1
   3   6  -6 5534.95 309.416   4
   3   6  -6 5840.75 341.900   1
   3   6  -5 1002.09 127.351   4
   3   6  -5 837.764 122.999   1
  -3  -6   4 349.347 65.9369   2
   3   6  -4 342.367 71.9760   4
  -3  -6   3 4233.17 212.301   2
   3   6  -3 4295.04 229.850   4
  -3  -6   2 385.331 67.0546   2
   3   6  -2 368.597 67.9284   4
  -3  -6   1 3646.48 191.909   2
   3   6  -1 3739.61 187.869   4
  -3  -6   0 17599.5 417.853   2
   3   6   0 17364.5 378.259   4
  -3  -6  -1 10999.4 334.385   2
   3   6   1 11288.5 289.442   4
  -3  -6  -2 1.65126 29.9206   2
   3   6   2 16.4498 23.0176   4
  -3  -6  -3 3305.05 184.185   2
   3   6   3 3202.80 144.370   4
  -3  -6  -4 1164.92 118.031   2
   3   6   4 1061.88 84.5249   4
  -3  -6  -5 368.748 71.9781   2
  -3  -6  -6 296.148 68.6587   2
  -3  -6  -7 1866.71 158.501   1
  -3  -6  -7 2180.82 163.104   2
  -3  -6  -7 1902.69 93.1597   3
  -3  -6  -8 481.682 85.1531   1
  -3  -6  -8 610.063 91.4596   2
  -3  -6  -8 519.204 43.5065   3
  -3  -6  -9 114.506 58.9216   1
  -3  -6  -9 218.882 71.6136   2
  -3  -6  -9 105.327 16.4724   3
  -3  -6 -10 203.011 82.2129   1
  -3  -6 -10 136.187 54.6504   2
  -3  -6 -11 1388.58 157.993   1
  -3  -6 -11 1171.02 136.023   2
  -3  -6 -12 1201.45 158.539   1
  -3  -6 -12 1141.31 137.465   2
  -3  -6 -13 3559.94 276.358   1
  -3  -6 -13 3688.65 249.182   2
  -3  -6 -14-51.6512 83.0299   1
  -3  -6 -14-33.6845 68.3793   2
  -3  -6 -15 1022.47 164.344   1
  -3  -6 -15 1097.95 150.249   2
  -3  -6 -16 42.0817 73.1979   1
  -3  -6 -16 45.5522 62.6751   2
  -3  -6 -17 1888.81 235.135   1
  -3  -6 -17 1769.53 201.693   2
  -3  -6 -18 9048.96 523.069   1
  -3  -6 -18 9144.63 454.028   2
  -3  -6 -19-85.7062 80.9717   1
  -3  -6 -19 73.3025 68.3145   2
  -3  -6 -20 659.914 150.330   1
  -3  -6 -20 637.590 139.896   2
  -3  -6 -21 2524.69 309.857   1
  -3  -6 -21 2088.39 244.391   2
  -3  -6 -22 400.263 140.752   1
   3   7 -18 72.3832 93.8913   1
   3   7 -17 2620.95 328.162   1
   3   7 -16 1941.20 275.977   1
  -3  -7  16 1651.12 218.752   3
   3   7 -15 280.152 109.092   1
  -3  -7  15 327.800 100.543   3
   3   7 -14 929.138 181.929   1
  -3  -7  14 1094.48 176.057   3
   3   7 -13 343.744 131.105   1
  -3  -7  13 490.495 121.500   3
   3   7 -12 383.520 114.723   1
  -3  -7  12 321.003 94.1087   3
  -3  -7  11 2750.67 252.343   3
   3   7 -11 3007.49 289.685   1
   3   7 -10 415.734 125.202   1
   3   7  -9 517.883 123.848   1
   3   7  -8 4960.30 337.273   4
   3   7  -8 4648.40 326.740   1
   3   7  -7 4565.20 307.052   4
   3   7  -7 5224.17 343.437   1
   3   7  -6 40194.6 867.279   4
   3   7  -6 40008.8 925.107   1
  -3  -7   5 18.4286 32.1036   2
   3   7  -5-80.5356 72.6499   4
   3   7  -5-102.835 95.2063   1
  -3  -7   4 2533.93 164.692   2
   3   7  -4 2590.40 201.658   4
  -3  -7   3-6.27922 30.5313   2
   3   7  -3 11.9803 39.7399   4
  -3  -7   2 4811.72 231.923   2
   3   7  -2 4702.27 245.140   4
  -3  -7   1 382.442 69.4057   2
   3   7  -1 324.484 64.8755   4
  -3  -7   0 402.603 72.3826   2
   3   7   0 387.164 67.8601   4
  -3  -7  -1 5102.99 238.775   2
   3   7   1 4966.02 217.552   4
  -3  -7  -2 14607.2 401.711   2
   3   7   2 14411.1 357.473   4
  -3  -7  -3 1497.09 130.461   2
   3   7   3 1425.26 110.457   4
  -3  -7  -4 723.435 94.6668   2
   3   7   4 613.700 72.0197   4
  -3  -7  -5 4965.75 244.364   2
   3   7   5 4742.30 198.621   4
  -3  -7  -6 8174.45 314.408   2
   3   7   6 7897.21 261.611   4
  -3  -7  -7 5673.48 270.077   2
  -3  -7  -8 189.615 57.8325   1
  -3  -7  -8 195.774 68.4796   2
  -3  -7  -9 58.9446 51.7998   2
  -3  -7  -9-16.6124 20.2122   3
  -3  -7 -10 2800.74 223.344   1
  -3  -7 -10 2674.31 203.236   2
  -3  -7 -10 2009.27 83.6239   3
  -3  -7 -11 27408.7 708.481   1
  -3  -7 -11 26734.0 641.974   2
  -3  -7 -12 2385.41 219.497   1
  -3  -7 -12 1875.51 178.065   2
  -3  -7 -13 1934.08 208.941   1
  -3  -7 -13 1815.62 178.965   2
  -3  -7 -14 999.520 158.195   1
  -3  -7 -14 1012.74 138.558   2
  -3  -7 -15-55.1314 72.8788   1
  -3  -7 -15 43.7235 55.3127   2
  -3  -7 -16 288.320 112.213   1
  -3  -7 -16 353.830 98.3246   2
  -3  -7 -17 125.664 71.4509   1
  -3  -7 -17 154.895 76.9840   2
  -3  -7 -18-29.9452 72.1823   1
  -3  -7 -18 179.971 90.7417   2
  -3  -7 -19 1753.72 246.600   1
  -3  -7 -19 1552.11 206.162   2
  -3  -7 -20 3310.33 344.836   1
  -3  -7 -20 3156.74 291.529   2
  -3  -7 -21 23.5142 75.8079   1
  -3  -7 -21 121.991 80.0535   2
  -3  -7 -22 547.641 172.052   1
   3   8 -17 119.283 100.068   1
   3   8 -16 461.780 130.049   1
   3   8 -15 376.626 134.775   1
  -3  -8  15 313.559 118.287   3
   3   8 -14 510.408 134.448   1
  -3  -8  14 365.263 116.155   3
   3   8 -13 2004.54 261.109   1
  -3  -8  13 2016.76 235.868   3
   3   8 -12 435.829 125.466   1
  -3  -8  12 305.775 92.2776   3
   3   8 -11 510.392 132.995   1
   3   8 -10 3145.56 300.109   1
   3   8  -9 179.032 105.014   4
   3   8  -9 82.1517 91.1858   1
   3   8  -8 459.892 117.473   4
   3   8  -8 502.816 112.770   1
   3   8  -7 1791.93 201.943   4
   3   8  -7 2084.39 227.202   1
   3   8  -6 14261.2 548.921   4
   3   8  -6 13535.3 567.156   1
  -3  -8   5 34272.5 604.524   2
   3   8  -5 36993.4 840.804   4
   3   8  -5 35638.4 897.253   1
  -3  -8   4 2697.58 174.275   2
   3   8  -4 2915.39 227.217   4
  -3  -8   3 37.5157 37.7373   2
   3   8  -3 43.0322 42.4340   4
  -3  -8   2-12.6215 43.2874   2
   3   8  -2 63.3953 55.7489   4
  -3  -8   1 2601.44 176.043   2
   3   8  -1 2519.05 185.933   4
  -3  -8   0 5755.87 260.455   2
   3   8   0 6102.06 277.023   4
  -3  -8  -1 1755.16 147.618   2
   3   8   1 1584.61 135.521   4
  -3  -8  -2 6331.41 275.644   2
   3   8   2 6002.11 260.333   4
  -3  -8  -3 6537.72 282.556   2
   3   8   3 6081.08 252.094   4
  -3  -8  -4 235.509 60.6897   2
   3   8   4 308.685 55.4683   4
  -3  -8  -5 8480.05 333.260   2
   3   8   5 7855.41 282.450   4
  -3  -8  -6-11.4157 51.0793   2
   3   8   6 41.1367 42.4110   4
  -3  -8  -7 895.210 114.469   2
   3   8   7 839.737 99.1789   4
  -3  -8  -8 1900.71 169.274   2
  -3  -8  -9 1076.69 131.491   2
  -3  -8 -10-42.4201 75.8716   1
  -3  -8 -10-100.324 78.3469   2
  -3  -8 -11 7752.46 385.371   1
  -3  -8 -11 7339.84 348.712   2
  -3  -8 -12 8292.90 417.317   1
  -3  -8 -12 8097.44 379.621   2
  -3  -8 -13 2683.93 249.602   1
  -3  -8 -13 2785.17 232.244   2
  -3  -8 -14-19.6617 88.1680   1
  -3  -8 -14-17.9027 78.3610   2
  -3  -8 -15 123.171 77.5396   1
  -3  -8 -15 343.123 96.8378   2
  -3  -8 -16 12.1592 82.2747   1
  -3  -8 -16 129.881 80.3284   2
  -3  -8 -17 1099.24 202.785   1
  -3  -8 -17 977.106 166.553   2
  -3  -8 -18 913.404 187.865   1
  -3  -8 -18 1093.95 186.085   2
  -3  -8 -19 143.674 110.898   1
  -3  -8 -19 100.113 70.2019   2
  -3  -8 -20 416.464 148.054   1
  -3  -8 -20 285.245 107.551   2
  -3  -8 -21 295.161 130.879   1
  -3  -8 -21 131.350 85.6035   2
  -3  -8 -22 892.016 193.394   1
  -3  -8 -22 638.076 147.452   2
   3   9 -16 182.234 101.562   1
   3   9 -15 281.238 124.202   1
  -3  -9  15 272.735 94.5200   3
   3   9 -14 33.6665 78.5260   1
  -3  -9  14-60.6617 81.4076   3
   3   9 -13 1498.59 229.884   1
  -3  -9  13 1387.64 210.993   3
   3   9 -12 7950.95 508.842   1
   3   9 -11 343.578 120.157   1
   3   9 -10 1372.00 222.753   4
   3   9 -10 1010.14 181.282   1
   3   9  -9 33.8310 85.3039   4
   3   9  -9 106.855 97.5557   1
   3   9  -8 75.8654 87.6716   4
   3   9  -8 192.588 109.808   1
   3   9  -7 359.220 106.743   4
   3   9  -7 416.325 125.381   1
   3   9  -6 1712.68 207.207   4
   3   9  -6 1604.69 206.288   1
  -3  -9   5 6379.87 262.965   2
   3   9  -5 7035.97 389.649   4
   3   9  -5 6418.28 396.221   1
  -3  -9   4 12638.0 382.266   2
   3   9  -4 13644.1 522.004   4
  -3  -9   3 64.2889 43.5702   2
   3   9  -3 16.0496 58.3522   4
  -3  -9   2 6256.17 279.981   2
   3   9  -2 6472.34 333.024   4
  -3  -9   1 22942.7 536.330   2
   3   9  -1 23348.4 603.140   4
  -3  -9   0 44.8174 43.9174   2
   3   9   0 39.9974 55.1791   4
  -3  -9  -1 492.907 83.0278   2
   3   9   1 524.920 91.7619   4
  -3  -9  -2 463.614 80.1370   2
   3   9   2 483.463 87.3049   4
  -3  -9  -3 9927.14 364.483   2
   3   9   3 9140.23 339.432   4
  -3  -9  -4 43.6058 40.1975   2
   3   9   4 38.6446 33.0604   4
  -3  -9  -5 1063.98 124.574   2
   3   9   5 688.127 92.3645   4
  -3  -9  -6 1611.41 154.813   2
   3   9   6 1522.49 138.798   4
  -3  -9  -7 4200.94 249.009   2
   3   9   7 3988.36 223.883   4
  -3  -9  -8 2962.66 220.364   2
   3   9   8 2509.84 177.155   4
  -3  -9  -9 2798.39 217.355   2
  -3  -9 -10 319.904 84.9829   2
  -3  -9 -11 718.108 124.870   2
  -3  -9 -12 20137.4 639.660   1
  -3  -9 -12 20245.1 617.650   2
  -3  -9 -13 117.111 80.3059   1
  -3  -9 -13-30.9313 74.3492   2
  -3  -9 -14 3881.96 316.462   1
  -3  -9 -14 3704.89 279.235   2
  -3  -9 -15 510.593 135.849   1
  -3  -9 -15 484.877 112.724   2
  -3  -9 -16 7636.14 472.215   1
  -3  -9 -16 7485.27 426.104   2
  -3  -9 -17 1544.01 225.950   1
  -3  -9 -17 1538.21 208.122   2
  -3  -9 -18-18.4741 77.8023   1
  -3  -9 -18 55.2478 80.4931   2
  -3  -9 -19 698.534 177.845   1
  -3  -9 -19 848.676 172.466   2
  -3  -9 -20 324.424 114.148   1
  -3  -9 -20 230.042 103.491   2
  -3  -9 -21-29.8703 70.1340   1
  -3  -9 -21 98.8278 89.3799   2
  -3  -9 -22 17.0539 82.7843   1
  -3  -9 -22 133.274 99.0623   2
  -3  -9 -23 202.229 115.366   2
   3  10 -15-12.8195 73.7026   1
  -3 -10  15-42.9153 88.6077   3
   3  10 -14-94.6677 106.747   1
  -3 -10  14 61.4128 60.2712   3
   3  10 -13-115.787 108.724   1
  -3 -10  13-52.0672 86.8503   3
   3  10 -12 719.434 167.640   1
   3  10 -11 425.882 133.631   1
   3  10 -10 6925.78 490.133   4
   3  10 -10 5997.93 438.606   1
   3  10  -9 17.5130 85.3753   4
   3  10  -9 169.241 93.3406   1
   3  10  -8 364.346 113.771   4
   3  10  -8 379.659 115.245   1
   3  10  -7-2.72285 90.7449   4
   3  10  -7 161.486 94.4070   1
   3  10  -6 1261.46 187.376   4
   3  10  -6 1309.06 193.462   1
  -3 -10   5 2446.69 161.977   2
   3  10  -5 2428.06 245.292   4
   3  10  -5 2239.96 252.479   1
  -3 -10   4 2144.25 161.892   2
   3  10  -4 2134.36 228.879   4
  -3 -10   3 6909.68 297.943   2
   3  10  -3 6998.10 385.663   4
  -3 -10   2 12.2375 41.4846   2
   3  10  -2-3.65864 53.4732   4
  -3 -10   1 432.912 81.3579   2
   3  10  -1 485.831 103.018   4
  -3 -10   0 600.083 92.7133   2
   3  10   0 812.261 121.588   4
  -3 -10  -1 16138.5 478.156   2
   3  10   1 15810.3 504.112   4
  -3 -10  -2 26252.9 612.924   2
   3  10   2 26552.1 641.467   4
  -3 -10  -3 12600.2 426.209   2
   3  10   3 12368.4 437.814   4
  -3 -10  -4 426.071 82.2678   2
   3  10   4 299.327 63.3351   4
  -3 -10  -5 40.3019 47.6079   2
   3  10   5-20.3001 58.4317   4
  -3 -10  -6 44006.1 827.494   2
   3  10   6 40167.4 752.212   4
  -3 -10  -7 586.040 111.266   2
   3  10   7 618.640 111.193   4
  -3 -10  -8 21079.4 588.327   2
   3  10   8 20119.4 540.748   4
  -3 -10  -9 2296.11 207.682   2
   3  10   9 1992.22 175.562   4
  -3 -10 -10 25.4613 76.7752   2
   3  10  10-49.8777 62.8253   4
  -3 -10 -11 1803.81 191.338   2
  -3 -10 -12 20313.5 637.026   2
  -3 -10 -13 3336.96 270.187   2
  -3 -10 -14 6916.37 413.593   1
  -3 -10 -14 7253.61 405.556   2
  -3 -10 -15 404.112 110.393   1
  -3 -10 -15 532.019 123.359   2
  -3 -10 -16 975.857 180.370   1
  -3 -10 -16 1345.67 195.753   2
  -3 -10 -17 431.252 129.678   1
  -3 -10 -17 705.155 150.233   2
  -3 -10 -18 30.4037 88.9276   1
  -3 -10 -18 76.1766 83.8200   2
  -3 -10 -19 4488.72 401.874   1
  -3 -10 -19 4070.66 352.113   2
  -3 -10 -20 874.933 198.673   1
  -3 -10 -20 1154.26 196.326   2
  -3 -10 -21 2148.01 296.709   1
  -3 -10 -21 1718.57 246.156   2
  -3 -10 -22 613.495 168.726   1
  -3 -10 -22 533.811 153.210   2
  -3 -10 -23 3029.10 342.651   2
   3  11 -15 1872.67 293.136   1
  -3 -11  15 1753.38 253.668   3
   3  11 -14 127.896 79.0304   1
  -3 -11  14 98.7048 76.5998   3
   3  11 -13-21.8105 84.0054   1
  -3 -11  13 220.957 102.799   3
   3  11 -12 148.610 84.1167   1
   3  11 -11-52.8287 101.705   1
   3  11 -10 459.936 159.087   4
   3  11 -10 512.046 135.628   1
   3  11  -9 585.178 157.340   4
   3  11  -9 836.874 183.430   1
   3  11  -8 2105.93 269.880   4
   3  11  -8 1970.52 248.095   1
   3  11  -7 6808.17 462.391   4
   3  11  -7 6388.20 444.422   1
   3  11  -6 606.309 144.529   4
   3  11  -6 710.218 154.031   1
   3  11  -5 4071.39 335.469   4
   3  11  -5 3895.14 342.575   1
  -3 -11   4 434.001 73.1281   2
   3  11  -4 490.670 127.314   4
   3  11  -4 300.792 81.8521   1
  -3 -11   3 3885.84 228.216   2
   3  11  -3 3956.86 305.393   4
  -3 -11   2 4035.40 239.918   2
   3  11  -2 3809.64 295.096   4
  -3 -11   1 1009.28 126.196   2
   3  11  -1 1166.56 159.348   4
  -3 -11   0 3248.98 223.357   2
   3  11   0 3523.33 270.678   4
  -3 -11  -1 87.4082 42.6090   2
   3  11   1 36.9933 54.7470   4
  -3 -11  -2-20.6231 45.2509   2
   3  11   2-11.2275 55.9526   4
  -3 -11  -3 2603.08 208.093   2
   3  11   3 2292.76 202.245   4
  -3 -11  -4 18066.3 539.831   2
   3  11   4 16951.4 534.272   4
  -3 -11  -5 22690.4 610.272   2
   3  11   5 21723.2 595.314   4
  -3 -11  -6 3364.59 241.751   2
   3  11   6 3332.37 238.379   4
  -3 -11  -7 33629.3 767.801   2
   3  11   7 34267.6 753.963   4
  -3 -11  -8 575.246 106.887   2
   3  11   8 556.330 101.653   4
  -3 -11  -9 460.210 107.973   2
   3  11   9 525.486 102.574   4
  -3 -11 -10 4778.38 308.557   2
   3  11  10 4109.27 272.851   4
  -3 -11 -11 1428.50 181.230   2
   3  11  11 1111.52 144.463   4
  -3 -11 -12 1035.00 162.260   2
   3  11  12 868.460 135.070   4
  -3 -11 -13 992.278 161.243   2
  -3 -11 -14 1566.48 195.083   2
  -3 -11 -15 2152.40 238.682   2
  -3 -11 -16 38.8678 81.5437   2
  -3 -11 -17 162.779 92.2555   1
  -3 -11 -17 255.384 92.6963   2
  -3 -11 -18 2.64002 75.6091   1
  -3 -11 -18-11.3831 73.8674   2
  -3 -11 -19 397.316 126.752   1
  -3 -11 -19 436.562 128.033   2
  -3 -11 -20 455.195 150.309   1
  -3 -11 -20 650.406 163.988   2
  -3 -11 -21-157.022 116.788   1
  -3 -11 -21 92.4885 95.1795   2
  -3 -11 -22 279.203 117.260   1
  -3 -11 -22 896.866 192.217   2
   3  12 -14 150.249 86.8526   1
  -3 -12  14 250.606 124.729   3
  -3 -12  13 163.567 97.6738   3
   3  12 -13 217.633 89.3236   1
   3  12 -12-214.478 140.616   1
   3  12 -11 2502.91 302.464   1
   3  12 -10 367.378 155.715   4
   3  12 -10 351.363 118.741   1
   3  12  -9 358.511 147.490   4
   3  12  -9 356.454 129.779   1
   3  12  -8 6835.88 504.136   4
   3  12  -8 6460.96 460.920   1
   3  12  -7 87.7303 71.1973   4
   3  12  -7 31.7199 91.3682   1
   3  12  -6 660.505 153.309   4
   3  12  -6 656.955 162.257   1
   3  12  -5 122.286 85.7060   4
   3  12  -5-93.6836 124.849   1
   3  12  -4 3710.90 330.943   4
   3  12  -4 3534.96 337.002   1
  -3 -12   3 175.898 59.5745   2
   3  12  -3-26.9753 70.5965   4
  -3 -12   2 17.5801 33.9907   2
   3  12  -2-19.9454 67.3391   4
  -3 -12   1 2960.06 213.991   2
   3  12  -1 2844.89 262.840   4
  -3 -12   0 230.591 70.9716   2
   3  12   0 230.463 94.5462   4
  -3 -12  -1-22.8965 43.6581   2
   3  12   1 15.8071 67.0457   4
  -3 -12  -2 1985.10 188.318   2
   3  12   2 1855.92 200.616   4
  -3 -12  -3 6525.26 337.437   2
   3  12   3 6428.44 363.304   4
  -3 -12  -4 185.982 55.6199   2
   3  12   4 202.893 57.1558   4
  -3 -12  -5 383.522 86.1295   2
   3  12   5 263.322 66.4231   4
  -3 -12  -6-30.1418 61.5957   2
   3  12   6-136.401 88.3688   4
  -3 -12  -7 9007.94 416.856   2
   3  12   7 8788.55 408.160   4
  -3 -12  -8 4310.89 294.053   2
   3  12   8 4125.68 281.357   4
  -3 -12  -9 3117.73 254.910   2
   3  12   9 2873.81 238.921   4
  -3 -12 -10 827.995 137.023   2
   3  12  10 887.612 144.802   4
  -3 -12 -11 1316.41 180.888   2
   3  12  11 1167.58 165.373   4
  -3 -12 -12 7975.06 431.371   2
   3  12  12 7433.63 399.692   4
  -3 -12 -13 264.775 116.262   2
   3  12  13 260.624 90.2424   4
  -3 -12 -14 1172.79 180.622   2
   3  12  14 919.443 149.936   4
  -3 -12 -15 398.309 118.345   2
   3  12  15 390.187 113.482   4
  -3 -12 -16 415.482 108.421   2
  -3 -12 -17 247.310 96.4917   2
  -3 -12 -18 152.245 104.216   2
  -3 -12 -19 136.597 95.4956   2
  -3 -12 -20 587.735 157.898   2
  -3 -12 -21 90.0609 85.3946   2
  -3 -12 -22 521.626 160.116   2
  -3 -13  13 735.592 174.171   3
   3  13 -12 514.715 147.102   1
   3  13 -11-199.587 131.721   1
   3  13 -10 399.264 133.179   4
   3  13 -10 380.664 123.266   1
   3  13  -9 178.434 111.889   4
   3  13  -9 115.413 84.8216   1
   3  13  -8 484.460 162.097   4
   3  13  -8 897.136 196.394   1
   3  13  -7 3119.80 348.222   4
   3  13  -7 3083.79 325.212   1
   3  13  -6 461.063 140.195   4
   3  13  -6 508.332 153.486   1
   3  13  -5 274.448 123.193   4
   3  13  -5 53.6167 75.0005   1
   3  13  -4 95.1091 79.1592   4
   3  13  -4 44.4748 99.5545   1
   3  13  -3 188.538 86.5592   4
  -3 -13   2-107.726 70.5905   2
   3  13  -2-24.3418 70.4790   4
  -3 -13   1 1324.27 148.685   2
   3  13  -1 1358.26 193.271   4
  -3 -13   0 679.576 112.114   2
   3  13   0 560.576 125.184   4
  -3 -13  -1-32.3687 51.3413   2
   3  13   1-66.4049 72.3868   4
  -3 -13  -2 1378.85 164.196   2
   3  13   2 1523.13 197.797   4
  -3 -13  -3-59.3590 70.9557   2
   3  13   3 3.05050 71.9215   4
  -3 -13  -4 24873.3 691.721   2
   3  13   4 24540.1 742.274   4
  -3 -13  -5 622.924 115.428   2
   3  13   5 363.590 98.3384   4
  -3 -13  -6 1929.47 202.216   2
   3  13   6 1823.54 194.743   4
  -3 -13  -7 1197.58 156.195   2
   3  13   7 916.816 140.921   4
  -3 -13  -8 14818.9 561.727   2
   3  13   8 14324.1 556.900   4
  -3 -13  -9 1198.96 169.006   2
   3  13   9 1142.76 165.437   4
  -3 -13 -10 53.7976 56.3098   2
   3  13  10 53.2751 66.7661   4
  -3 -13 -11 1654.77 202.208   2
   3  13  11 1351.07 171.004   4
  -3 -13 -12 1180.42 185.740   2
   3  13  12 915.731 158.611   4
  -3 -13 -13 4736.59 352.560   2
   3  13  13 4240.71 323.371   4
  -3 -13 -14 118.219 74.7938   2
   3  13  14-46.0525 60.9475   4
  -3 -13 -15 47.7730 68.6264   2
   3  13  15 203.952 111.472   4
  -3 -13 -16 226.861 119.881   2
   3  13  16 374.490 117.850   4
  -3 -13 -17 2717.91 294.841   2
   3  13  17 2884.61 300.391   4
  -3 -13 -18 705.527 171.784   2
   3  13  18 955.711 188.804   4
  -3 -13 -19 3543.84 357.929   2
   3  13  19 3530.24 344.929   4
  -3 -13 -20 238.993 142.910   2
  -3 -13 -21 806.965 186.644   2
   3  14 -11 296.620 110.722   1
   3  14 -10 158.749 120.761   4
   3  14 -10 172.760 113.805   1
   3  14  -9-86.2552 111.711   4
   3  14  -9 163.090 81.0672   1
   3  14  -8 1043.13 224.274   4
   3  14  -8 1250.64 224.910   1
   3  14  -7 114.006 105.848   4
   3  14  -7 124.318 93.7375   1
   3  14  -6 3065.89 351.036   4
   3  14  -6 2856.81 336.526   1
   3  14  -5 774.776 179.215   4
   3  14  -5 886.134 189.913   1
   3  14  -4 1293.73 215.302   4
   3  14  -4 1388.98 223.610   1
   3  14  -3 2797.92 305.276   4
   3  14  -3 2501.13 291.338   1
   3  14  -2 51.4022 81.8191   4
  -3 -14   1 20.7035 43.7663   2
   3  14  -1-50.2912 92.5049   4
  -3 -14   0 1592.19 170.342   2
   3  14   0 1374.90 205.210   4
  -3 -14  -1 2008.32 198.529   2
   3  14   1 1661.28 216.214   4
  -3 -14  -2 940.618 141.102   2
   3  14   2 775.067 145.833   4
  -3 -14  -3 3059.64 255.421   2
   3  14   3 2906.56 280.885   4
  -3 -14  -4 604.026 107.430   2
   3  14   4 732.132 134.438   4
  -3 -14  -5 180.933 71.9437   2
   3  14   5 123.087 69.1980   4
  -3 -14  -6 7515.78 404.006   2
   3  14   6 6896.32 411.253   4
  -3 -14  -7 439.332 104.682   2
   3  14   7 514.228 112.678   4
  -3 -14  -8 3381.71 289.353   2
   3  14   8 3565.19 293.355   4
  -3 -14  -9 57.2873 69.8161   2
   3  14   9 25.8544 76.6945   4
  -3 -14 -10 87.1567 85.2454   2
   3  14  10-28.0386 84.9572   4
  -3 -14 -11 564.493 129.169   2
   3  14  11 450.875 107.045   4
  -3 -14 -12 92.5105 73.7358   2
   3  14  12-18.7703 76.9042   4
  -3 -14 -13 1505.19 206.071   2
   3  14  13 1070.54 176.075   4
  -3 -14 -14 49.4658 80.2207   2
   3  14  14-117.755 73.2007   4
  -3 -14 -15 722.248 165.501   2
   3  14  15 792.815 155.973   4
  -3 -14 -16 5504.33 422.455   2
   3  14  16 5570.44 411.208   4
  -3 -14 -17 2492.59 292.956   2
   3  14  17 1912.40 254.312   4
  -3 -14 -18-149.365 84.3906   2
   3  14  18-42.3654 66.8883   4
  -3 -14 -19 4031.24 387.433   2
   3  14  19 3953.63 369.251   4
  -3 -14 -20 1166.01 223.667   2
   3  14  20 709.489 174.481   4
   3  14  21 1048.75 211.300   4
   3  15 -10 891.966 217.629   4
   3  15 -10 1015.86 216.151   1
   3  15  -9-128.283 118.581   4
   3  15  -9 40.7351 76.8614   1
   3  15  -8-157.857 125.269   4
   3  15  -8 169.331 96.8703   1
   3  15  -7 637.361 178.830   4
   3  15  -7 856.831 194.118   1
   3  15  -6 1092.08 229.424   4
   3  15  -6 1268.91 225.158   1
   3  15  -5 471.154 149.567   4
   3  15  -5 752.073 181.269   1
   3  15  -4-63.5488 110.276   4
   3  15  -4 37.2905 76.0766   1
   3  15  -3 24.1508 81.0101   4
   3  15  -3 86.7805 88.1108   1
   3  15  -2 4291.79 384.499   4
   3  15  -1 594.020 159.542   4
   3  15   0 455.992 131.373   4
  -3 -15  -1 1321.62 162.452   2
   3  15   1 1457.06 225.147   4
  -3 -15  -2 113.354 67.2222   2
   3  15   2 135.448 88.4371   4
  -3 -15  -3 906.931 152.508   2
   3  15   3 986.695 178.629   4
  -3 -15  -4 810.547 139.285   2
   3  15   4 917.285 176.104   4
  -3 -15  -5 205.726 75.7993   2
   3  15   5-6.10136 84.1306   4
  -3 -15  -6 6915.44 405.875   2
   3  15   6 6985.83 441.113   4
  -3 -15  -7 650.491 133.047   2
   3  15   7 570.478 130.136   4
  -3 -15  -8 65.1084 58.6511   2
   3  15   8 157.266 83.9821   4
  -3 -15  -9 6499.17 411.102   2
   3  15   9 6778.03 426.968   4
  -3 -15 -10 560.885 134.212   2
   3  15  10 373.210 116.183   4
  -3 -15 -11 224.358 93.8899   2
   3  15  11 5.80217 61.6441   4
  -3 -15 -12 258.587 117.879   2
   3  15  12-43.3910 85.0876   4
  -3 -15 -13 224.981 108.022   2
   3  15  13 40.7428 64.8476   4
  -3 -15 -14 38.1041 87.6299   2
   3  15  14-217.908 127.407   4
  -3 -15 -15 1977.68 261.649   2
   3  15  15 1558.42 219.211   4
  -3 -15 -16 724.405 164.984   2
   3  15  16 638.216 151.275   4
  -3 -15 -17 2189.01 275.542   2
   3  15  17 1816.06 242.886   4
  -3 -15 -18 1999.09 274.450   2
   3  15  18 1582.32 234.495   4
  -3 -15 -19 2263.68 297.424   2
   3  15  19 1866.83 264.799   4
  -3 -15 -20 2609.96 324.299   2
   3  15  20 2488.91 309.260   4
   3  16  -8 1336.29 268.137   4
   3  16  -8 1017.89 215.415   1
   3  16  -7 1374.63 262.171   4
   3  16  -7 1193.72 226.840   1
   3  16  -6 4221.10 438.151   4
   3  16  -6 4374.65 413.268   1
   3  16  -5 2604.04 345.164   4
   3  16  -5 1796.83 278.608   1
   3  16  -4 2833.42 347.687   4
   3  16  -4 2657.22 328.135   1
   3  16  -3 599.351 168.625   4
   3  16  -3 154.198 91.1177   1
   3  16  -2 433.557 131.772   4
   3  16  -2 544.943 154.380   1
   3  16  -1 524.833 152.755   4
   3  16   0 1279.89 221.415   4
   3  16   1 171.083 80.6379   4
  -3 -16  -2 219.753 66.3610   2
   3  16   2 53.8954 74.0269   4
  -3 -16  -3 24.0229 51.0808   2
   3  16   3 228.615 101.769   4
  -3 -16  -4 233.057 80.5951   2
   3  16   4 264.620 124.969   4
  -3 -16  -5-27.5080 68.2639   2
   3  16   5-132.177 77.9623   4
  -3 -16  -6 863.064 155.333   2
   3  16   6 1277.81 208.922   4
  -3 -16  -7 2018.25 234.291   2
   3  16   7 2426.34 271.248   4
  -3 -16  -8 314.296 92.0747   2
   3  16   8 334.888 118.357   4
  -3 -16  -9 55.7164 60.7893   2
   3  16   9 8.62154 64.0974   4
  -3 -16 -10 197.815 83.8229   2
   3  16  10-25.4441 89.7279   4
  -3 -16 -11 1658.80 232.411   2
   3  16  11 1502.52 225.465   4
  -3 -16 -12 1134.48 193.897   2
   3  16  12 862.587 174.771   4
  -3 -16 -13 350.420 129.409   2
   3  16  13 53.4976 89.5533   4
  -3 -16 -14 5535.65 427.966   2
   3  16  14 4397.35 382.447   4
  -3 -16 -15 122.349 109.178   2
   3  16  15-160.955 99.9354   4
  -3 -16 -16 3554.99 359.664   2
   3  16  16 2619.25 305.142   4
  -3 -16 -17 783.916 181.787   2
   3  16  17 130.209 97.6854   4
  -3 -16 -18 560.660 163.182   2
   3  16  18 223.021 96.7286   4
  -3 -16 -19 168.267 109.655   2
   3  16  19 46.7176 75.6530   4
   3  16  20 1379.43 239.077   4
   3  17  -7 874.950 196.958   1
   3  17  -6 104.804 108.236   4
   3  17  -6 337.562 137.548   1
   3  17  -5 4.91617 92.4996   4
   3  17  -5 194.949 107.849   1
   3  17  -4-70.9256 122.767   4
   3  17  -4 61.6110 106.749   1
   3  17  -3 5233.53 483.261   4
   3  17  -3 4519.63 427.350   1
   3  17  -2 592.032 165.309   4
   3  17  -2 611.932 166.895   1
   3  17  -1 99.4796 84.9745   4
   3  17  -1 226.866 119.199   1
   3  17   0 201.883 109.163   4
   3  17   1 6695.06 505.365   4
   3  17   2 77.4902 97.5504   4
   3  17   3 4987.27 430.836   4
  -3 -17  -4 2529.64 256.476   2
   3  17   4 2580.74 311.672   4
  -3 -17  -5 196.077 80.3004   2
   3  17   5 53.1106 78.0281   4
  -3 -17  -6 3420.48 306.190   2
   3  17   6 3790.09 359.707   4
  -3 -17  -7 133.320 84.8110   2
   3  17   7 115.979 73.1208   4
  -3 -17  -8 214.172 99.4578   2
   3  17   8 264.390 114.395   4
  -3 -17  -9 8189.96 493.712   2
   3  17   9 8777.92 543.392   4
  -3 -17 -10 99.6859 66.0640   2
   3  17  10-113.763 90.2055   4
  -3 -17 -11 2072.77 261.825   2
   3  17  11 2082.84 267.649   4
  -3 -17 -12 194.640 122.725   2
   3  17  12-84.9846 93.1142   4
  -3 -17 -13 20.4506 84.1618   2
   3  17  13 45.8798 73.2836   4
  -3 -17 -14 3919.49 373.693   2
   3  17  14 3022.06 336.614   4
  -3 -17 -15 1348.00 232.320   2
   3  17  15 1114.44 215.087   4
  -3 -17 -16 661.175 178.877   2
   3  17  16 429.125 121.371   4
  -3 -17 -17 1728.45 270.317   2
   3  17  17 1694.94 259.578   4
  -3 -17 -18 484.761 154.148   2
   3  17  18-18.1189 104.961   4
   3  17  19 1821.88 280.509   4
   3  18  -5 397.717 147.425   1
   3  18  -4 3525.76 422.198   4
   3  18  -4 3017.78 356.491   1
   3  18  -3 3400.14 401.078   4
   3  18  -3 3289.08 382.946   1
   3  18  -2-115.531 142.012   4
   3  18  -2-15.5921 83.8162   1
   3  18  -1 38.6784 87.9797   4
   3  18  -1-23.0494 106.914   1
   3  18   0 621.309 184.054   4
   3  18   0 843.899 191.021   1
   3  18   1 4822.89 450.342   4
   3  18   2 867.356 195.143   4
   3  18   3 1108.46 214.001   4
   3  18   4 1308.73 233.500   4
  -3 -18  -5 1279.80 186.850   2
   3  18   5 1632.77 253.958   4
  -3 -18  -6 933.238 178.491   2
   3  18   6 470.462 134.049   4
  -3 -18  -7 7306.55 468.650   2
   3  18   7 7694.98 535.528   4
  -3 -18  -8 262.617 103.979   2
   3  18   8 374.389 131.525   4
  -3 -18  -9 1577.25 228.952   2
   3  18   9 1564.22 250.018   4
  -3 -18 -10 189.817 104.210   2
   3  18  10 222.347 106.329   4
  -3 -18 -11 127.383 101.558   2
   3  18  11-35.4333 97.6193   4
  -3 -18 -12 415.169 143.461   2
   3  18  12 455.692 137.950   4
  -3 -18 -13-115.966 92.7524   2
   3  18  13-22.9925 75.1175   4
  -3 -18 -14 157.518 116.566   2
   3  18  14 130.798 115.751   4
  -3 -18 -15 126.345 76.2441   2
   3  18  15-31.5412 73.0435   4
  -3 -18 -16 1439.94 249.761   2
   3  18  16 1372.00 242.771   4
   3  18  17 5004.86 454.825   4
   3  19  -2 429.688 163.345   4
   3  19  -2 581.100 161.183   1
   3  19  -1 2078.72 319.214   4
   3  19  -1 2165.82 306.683   1
   3  19   0 1049.66 226.485   4
   3  19   0 932.795 190.244   1
   3  19   1 2064.11 311.057   4
   3  19   1 1470.00 263.342   1
   3  19   2 311.728 153.949   4
   3  19   3-51.4418 105.624   4
   3  19   4 1075.93 231.247   4
   3  19   5 191.051 125.368   4
   3  19   6 81.9345 93.0641   4
  -3 -19  -7 10.3836 73.3434   2
   3  19   7 10.9554 95.6351   4
  -3 -19  -8 340.393 105.420   2
   3  19   8 376.018 129.382   4
  -3 -19  -9 2575.52 296.074   2
   3  19   9 2622.41 330.009   4
  -3 -19 -10 1339.69 218.674   2
   3  19  10 1557.66 255.552   4
  -3 -19 -11-212.124 114.238   2
   3  19  11 47.7666 78.2399   4
  -3 -19 -12 365.044 138.423   2
   3  19  12 402.505 128.037   4
  -3 -19 -13 219.597 130.457   2
   3  19  13 97.2219 77.7953   4
  -3 -19 -14-129.321 113.371   2
   3  19  14-43.6709 89.1790   4
  -3 -19 -15 309.823 127.564   2
   3  19  15 102.773 78.9436   4
   3  19  16-120.138 95.4515   4
   3  20   2-116.315 102.308   4
   3  20   3-181.137 117.316   4
   3  20   4 511.757 175.480   4
   3  20   5 117.687 100.198   4
   3  20   6 97.6465 77.7711   4
   3  20   7 729.475 194.176   4
   3  20   8 78.3674 73.7498   4
  -3 -20  -9 442.101 147.500   2
   3  20   9 974.244 214.437   4
  -3 -20 -10-18.8731 64.7916   2
   3  20  10-59.9213 128.876   4
  -3 -20 -11 554.181 156.140   2
   3  20  11 373.775 138.779   4
  -3 -20 -12 774.252 169.823   2
   3  20  12 913.911 214.075   4
   3  20  13 673.762 186.793   4
   4 -16 -14 3397.18 330.418   2
   4 -16 -13 598.425 145.872   2
  -4  16  13 467.336 169.194   4
   4 -16 -12 356.211 120.751   2
  -4  16  12 475.959 168.978   4
   4 -16 -11 44.2174 64.1393   2
  -4  16  11 34.2529 100.042   4
  -4  16  10-132.885 99.4187   4
  -4  16   9-201.490 170.718   4
  -4  16   8-275.423 183.255   4
  -4  16   7 284.292 144.424   4
  -4  16   6 811.639 206.767   4
  -4  16   5 802.524 215.898   4
  -4  16   4 181.988 121.316   4
  -4  16   3 1242.85 261.327   4
  -4  16   2 1268.47 259.851   4
  -4  16   1-70.8919 104.043   4
   4 -15 -16 3089.69 331.848   2
   4 -15 -15 697.177 158.787   2
  -4  15  15 423.728 162.341   4
   4 -15 -14 96.1023 78.6491   2
  -4  15  14 88.4262 109.689   4
   4 -15 -13 90.4167 86.9002   2
  -4  15  13 180.772 139.047   4
   4 -15 -12 285.235 106.510   2
  -4  15  12 213.236 141.025   4
   4 -15 -11 1429.14 198.424   2
  -4  15  11 1626.55 272.199   4
   4 -15 -10 2258.08 238.954   2
  -4  15  10 2614.58 345.538   4
   4 -15  -9 166.406 92.3016   2
  -4  15   9 138.514 102.073   4
  -4  15   8 1480.99 259.046   4
  -4  15   7-81.7268 134.459   4
  -4  15   6-135.123 149.479   4
  -4  15   5 371.350 137.069   4
  -4  15   4 496.872 156.354   4
  -4  15   3 1939.94 295.427   4
  -4  15   2 4283.34 451.612   4
  -4  15   1 330.699 126.860   4
  -4  15   0-109.937 130.680   4
  -4  15  -1-4.48413 96.2178   4
  -4  15  -2 155.723 104.250   4
  -4  15  -3 131.849 109.017   4
   4 -14 -17 100.809 67.2877   2
  -4  14  17-138.963 122.958   4
   4 -14 -16 828.504 164.005   2
  -4  14  16 847.955 199.327   4
   4 -14 -15 277.584 106.483   2
  -4  14  15-149.533 126.391   4
   4 -14 -14-136.110 89.2649   2
  -4  14  14-222.370 145.819   4
   4 -14 -13 237.253 91.5237   2
  -4  14  13 82.8922 104.435   4
   4 -14 -12 12.0993 53.5650   2
  -4  14  12 45.1213 110.934   4
   4 -14 -11 965.429 154.987   2
  -4  14  11 1272.59 238.562   4
   4 -14 -10 584.961 126.282   2
  -4  14  10 934.040 198.750   4
   4 -14  -9 1580.88 187.811   2
  -4  14   9 1786.06 268.893   4
   4 -14  -8 2693.02 236.778   2
  -4  14   8 2658.93 325.017   4
   4 -14  -7 516.104 107.020   2
  -4  14   7 467.265 121.217   4
  -4  14   6-156.671 150.856   4
  -4  14   5 527.733 184.102   4
  -4  14   4 1568.26 267.140   4
  -4  14   3 7878.01 576.265   4
  -4  14   2 4822.93 463.662   4
  -4  14   1 85.4338 100.109   4
  -4  14   0 4905.15 463.783   4
  -4  14  -1-40.4047 116.795   4
  -4  14  -2 390.570 154.018   4
  -4  14  -3 20.8341 85.3361   4
  -4  14  -4 1364.87 271.363   4
  -4  14  -5 117.461 122.621   4
   4 -13 -18 373.988 118.037   2
  -4  13  18 134.726 84.2056   4
   4 -13 -17-90.5364 75.0820   2
  -4  13  17-149.550 100.612   4
   4 -13 -16 120.158 95.0251   2
  -4  13  16-155.833 124.614   4
   4 -13 -15 539.437 139.490   2
  -4  13  15 483.869 154.336   4
   4 -13 -14 2242.32 252.023   2
  -4  13  14 2283.50 305.740   4
   4 -13 -13 28.8430 81.0139   2
  -4  13  13-118.581 151.439   4
   4 -13 -12-34.0104 72.4782   2
  -4  13  12-151.439 134.505   4
   4 -13 -11 515.362 106.521   2
  -4  13  11 909.995 200.699   4
   4 -13 -10-51.1388 76.5921   2
  -4  13  10 132.863 99.1404   4
   4 -13  -9 69.9168 54.3920   2
  -4  13   9 102.876 73.7162   4
   4 -13  -8 159.770 55.6484   2
  -4  13   8-138.495 123.664   4
   4 -13  -7 502.189 100.587   2
  -4  13   7 362.926 117.587   4
   4 -13  -6 1487.87 161.081   2
  -4  13   6 1450.26 239.394   4
   4 -13  -5 52.6147 51.7961   2
  -4  13   5-9.47700 108.599   4
  -4  13   4 6508.58 493.220   4
  -4  13   3 1638.35 265.810   4
  -4  13   2 477.551 151.579   4
  -4  13   1 6095.98 497.462   4
  -4  13   0 2961.31 353.432   4
  -4  13  -1 282.417 150.905   4
  -4  13  -2 1056.41 220.061   4
  -4  13  -3 3350.73 391.984   4
  -4  13  -4 2469.02 342.116   4
  -4  13  -5-96.9675 107.708   4
  -4  13  -6-78.7307 104.621   4
  -4  13  -7 1800.59 318.806   4
   4 -12 -19 555.877 151.655   2
  -4  12  19 391.945 148.897   4
   4 -12 -18 200.107 99.3441   2
  -4  12  18 177.155 125.344   4
   4 -12 -17 1315.64 205.847   2
  -4  12  17 1311.20 232.487   4
   4 -12 -16 5057.30 385.876   2
  -4  12  16 5570.70 467.854   4
  -4  12  15 245.387 108.787   4
  -4  12  14-121.985 112.239   4
  -4  12  13 33.4232 93.6088   4
  -4  12  12 4043.54 376.568   4
  -4  12  11 6929.70 491.403   4
  -4  12  10 32.4872 83.5156   4
  -4  12   9 3012.01 326.440   4
  -4  12   8 386.052 128.575   4
  -4  12   7 2089.86 260.898   4
   4 -12  -6 195.366 86.4249   2
  -4  12   6 10.6397 80.6645   4
   4 -12  -5 12609.8 431.067   2
  -4  12   5 12270.2 645.628   4
   4 -12  -4 3021.28 204.408   2
  -4  12   4 2758.41 305.463   4
  -4  12   3 341.768 123.006   4
  -4  12   2 764.515 172.474   4
  -4  12   1 2763.43 315.059   4
  -4  12   0 16.3243 85.2691   4
  -4  12  -1 1434.51 246.446   4
  -4  12  -2 1402.92 257.757   4
  -4  12  -3 318.396 111.823   4
  -4  12  -4-66.8908 119.825   4
  -4  12  -5-143.012 126.857   4
  -4  12  -6 22.6317 93.5795   4
  -4  12  -7 104.548 75.9916   4
  -4  12  -8 764.257 199.907   4
  -4  12  -9 19.7401 99.1241   4
   4 -11 -20 130.505 97.7659   2
  -4  11  20 279.741 132.915   4
   4 -11 -19 1995.82 260.878   2
  -4  11  19 1999.86 292.191   4
   4 -11 -18 1072.03 183.807   2
  -4  11  18 1014.27 215.574   4
  -4  11  17 422.051 150.254   4
  -4  11  17 444.113 115.102   3
  -4  11  16 1121.37 206.719   4
  -4  11  16 850.985 151.130   3
  -4  11  15-46.5108 74.3825   4
  -4  11  15-162.720 82.7420   3
  -4  11  14 2460.80 287.730   4
  -4  11  14 2319.78 239.643   3
  -4  11  13 1346.48 223.254   4
  -4  11  13 1068.65 164.907   3
  -4  11  12 639.938 152.457   4
  -4  11  12 809.580 144.638   3
  -4  11  11 1670.36 231.551   4
  -4  11  11 1678.23 209.169   3
  -4  11  10-37.3041 88.8628   4
  -4  11  10 198.935 92.4632   3
  -4  11   9 9766.09 541.173   4
  -4  11   8 328.700 129.200   4
  -4  11   7 3742.18 334.336   4
  -4  11   6-3.68549 92.9556   4
  -4  11   5 27.5559 87.3684   4
  -4  11   4 78.4379 94.5334   4
   4 -11  -3 766.136 99.7425   2
  -4  11   3 484.880 128.266   4
   4 -11  -2 399.904 70.6640   2
  -4  11   2 317.382 121.323   4
  -4  11   1 502.286 146.107   4
  -4  11   0 1201.32 202.882   4
  -4  11  -1-87.5550 100.794   4
  -4  11  -2 1713.84 252.592   4
  -4  11  -3 3799.00 380.543   4
  -4  11  -4 1646.53 259.438   4
  -4  11  -5 153.394 90.0072   4
  -4  11  -6-47.6220 122.638   4
  -4  11  -7 236.003 125.751   4
  -4  11  -8 97.1161 80.1346   4
  -4  11  -9 172.376 130.144   4
  -4  11 -10 242.353 116.262   4
   4 -10 -20 2288.92 279.140   2
  -4  10  20 2551.01 329.629   4
  -4  10  19 576.792 174.652   4
  -4  10  18 192.821 114.995   4
  -4  10  17 629.312 190.786   4
  -4  10  17 208.704 84.6799   3
  -4  10  16 87.3393 109.255   4
  -4  10  16-78.6683 66.0713   3
  -4  10  15 1223.38 201.351   4
  -4  10  15 1117.32 166.308   3
  -4  10  14-76.4390 110.441   4
  -4  10  14-76.6786 68.0875   3
  -4  10  13 144.314 102.820   4
  -4  10  13 109.799 70.8928   3
  -4  10  12 2990.49 296.844   4
  -4  10  12 3137.37 267.149   3
  -4  10  11 1460.75 212.689   4
  -4  10  11 1313.62 172.566   3
  -4  10  10 741.299 145.680   4
  -4  10  10 740.700 133.242   3
  -4  10   9 26.0186 90.4017   4
  -4  10   9 180.516 84.5730   3
  -4  10   8 118.217 81.9538   4
  -4  10   8 366.240 101.872   3
  -4  10   7 896.637 165.669   4
  -4  10   7 857.094 152.666   3
  -4  10   6-2.50854 72.3252   4
  -4  10   5 1469.82 200.540   4
  -4  10   4 3051.72 289.502   4
  -4  10   3-46.9352 88.8674   4
  -4  10   2 1142.06 178.864   4
   4 -10  -1-13.5059 27.0239   2
  -4  10   1 22.6933 75.5392   4
  -4  10   0 100.358 88.5390   4
  -4  10  -1 1064.67 189.794   4
  -4  10  -2 1670.92 239.151   4
  -4  10  -3 296.064 114.715   4
  -4  10  -4 1849.53 259.998   4
  -4  10  -5 353.876 134.962   4
  -4  10  -6-27.1117 98.7097   4
  -4  10  -7-50.8201 103.736   4
  -4  10  -8 260.640 130.559   4
  -4  10  -9 728.814 199.164   4
  -4  10 -10 328.367 152.246   4
  -4  10 -11 4333.14 463.001   4
  -4  10 -12 36.0808 91.6653   4
   4  -9 -21 370.971 124.412   2
  -4   9  17 12134.3 508.768   3
  -4   9  16 188.924 115.367   4
  -4   9  16-55.9255 48.0982   3
  -4   9  15 1525.89 224.945   4
  -4   9  15 1485.41 177.339   3
  -4   9  14 50.8917 68.8362   4
  -4   9  14-53.9000 58.9965   3
  -4   9  13 1400.43 207.401   4
  -4   9  13 1441.03 179.458   3
  -4   9  12 2615.41 266.787   4
  -4   9  12 2769.28 240.338   3
  -4   9  11 274.805 111.357   4
  -4   9  11 213.100 72.3246   3
  -4   9  10 5995.26 386.181   4
  -4   9  10 5755.05 338.300   3
  -4   9   9 996.357 159.280   4
  -4   9   9 991.682 149.913   3
  -4   9   8 72.5510 79.2600   4
  -4   9   8 174.671 68.3942   3
  -4   9   7 312.297 85.4571   4
  -4   9   7 497.742 110.586   3
  -4   9   6 668.288 137.024   4
  -4   9   6 555.674 107.676   3
  -4   9   5 329.850 98.5610   4
  -4   9   5 236.709 80.3281   3
  -4   9   4 2325.24 237.536   4
  -4   9   4 2442.00 221.045   3
  -4   9   3 457.895 120.678   4
  -4   9   2 955.014 159.391   4
  -4   9   1 791.288 149.515   4
  -4   9   0 509.432 119.860   4
  -4   9  -1 180.836 88.5566   4
  -4   9  -2-89.1414 100.403   4
  -4   9  -2-1.00987 28.9754   1
  -4   9  -3 7727.29 483.642   4
  -4   9  -3 8168.04 299.496   1
  -4   9  -4 543.222 139.627   4
  -4   9  -4 454.137 83.9963   1
  -4   9  -5 15242.7 701.212   4
  -4   9  -5 13209.3 431.739   1
  -4   9  -6 489.610 136.071   4
  -4   9  -6 412.976 86.7695   1
  -4   9  -7 465.175 131.608   4
  -4   9  -7 464.776 98.1630   1
  -4   9  -8 520.683 151.853   4
  -4   9  -8 464.826 89.7978   1
  -4   9  -9 252.055 116.897   4
  -4   9 -10 245.669 131.401   4
  -4   9 -11 85.4623 95.8035   4
  -4   9 -12 3212.73 395.691   4
  -4   9 -13-51.6720 103.713   4
   4  -8 -22 52.2410 98.2742   2
   4  -8 -17 3831.45 289.310   1
  -4   8  17 3872.46 285.657   3
   4  -8 -16 1174.07 156.995   1
  -4   8  16 1437.14 177.627   3
   4  -8 -15 1012.20 136.006   1
  -4   8  15 974.967 145.773   3
   4  -8 -14 54.5581 42.5061   1
  -4   8  14 10.4324 53.7427   3
   4  -8 -13 70.6659 42.3041   1
  -4   8  13-25.1578 55.7637   3
   4  -8 -12 185.348 52.1423   1
  -4   8  12 315.830 111.745   4
  -4   8  12 98.8991 61.1259   3
  -4   8  11 162.731 96.5384   4
  -4   8  11 97.3910 47.8577   3
  -4   8  10 3905.24 302.239   4
  -4   8  10 3975.45 273.778   3
  -4   8   9 1445.17 184.979   4
  -4   8   9 1521.43 170.025   3
  -4   8   8 51.8055 66.5809   4
  -4   8   8 100.710 67.3797   3
  -4   8   7 2962.44 249.750   4
  -4   8   7 3477.78 251.661   3
  -4   8   6 11861.4 499.585   4
  -4   8   6 12676.1 471.011   3
  -4   8   5 6253.20 366.861   4
  -4   8   5 6534.44 343.666   3
  -4   8   4 8954.62 435.210   4
  -4   8   4 8858.84 393.749   3
  -4   8   3 12786.7 517.748   4
  -4   8   3 13641.2 489.455   3
  -4   8   2-207.815 117.575   4
  -4   8   2 48.8478 15.3987   1
  -4   8   1 4257.13 310.970   4
  -4   8   1 4428.50 137.656   1
  -4   8   0 354.452 98.8701   4
  -4   8   0 474.172 53.0094   1
  -4   8  -1 864.491 151.452   4
  -4   8  -1 727.697 72.6375   1
  -4   8  -2 181.049 84.5839   4
  -4   8  -2 104.284 41.3299   1
  -4   8  -3 841.649 156.365   4
  -4   8  -3 918.016 97.4670   1
  -4   8  -4 2298.94 269.701   4
  -4   8  -4 2151.37 159.441   1
  -4   8  -5 1418.48 213.014   4
  -4   8  -5 1546.06 144.707   1
  -4   8  -6 1568.73 230.121   4
  -4   8  -6 1436.51 145.816   1
  -4   8  -7 776.811 173.923   4
  -4   8  -7 697.270 108.970   1
  -4   8  -8 294.478 114.683   4
  -4   8  -8 137.431 55.1752   1
  -4   8  -9 3030.51 346.231   4
  -4   8  -9 2612.85 230.373   1
  -4   8 -10-106.846 121.011   4
  -4   8 -10-115.173 70.3884   1
  -4   8 -11 409.900 172.224   4
  -4   8 -11 144.148 47.3244   1
  -4   8 -12 432.273 168.576   4
  -4   8 -12 73.0074 53.5970   1
  -4   8 -13 217.619 82.4265   1
   4  -7 -22 177.264 93.3725   2
   4  -7 -20 299.575 102.289   1
   4  -7 -19 783.886 146.820   1
   4  -7 -18 799.483 142.842   1
   4  -7 -17 3586.17 279.141   1
  -4   7  17 3675.70 271.742   3
   4  -7 -16 4948.81 310.238   1
  -4   7  16 5253.00 318.029   3
   4  -7 -15 2402.16 206.185   1
  -4   7  15 2254.90 209.261   3
   4  -7 -14 1391.78 151.440   1
  -4   7  14 1392.66 164.283   3
   4  -7 -13 91.0210 46.8266   1
  -4   7  13 137.609 66.4308   3
   4  -7 -12 1413.58 133.588   1
  -4   7  12 1351.09 159.471   3
   4  -7 -11 2661.36 173.770   1
  -4   7  11 2884.63 226.913   3
  -4   7  11 2933.03 262.564   4
   4  -7 -10 1197.19 105.107   1
  -4   7  10 1487.98 186.704   4
  -4   7  10 1264.76 151.467   3
  -4   7   9 9406.57 429.474   4
  -4   7   9 10181.2 412.825   3
  -4   7   8 6187.90 343.576   4
  -4   7   8 6400.95 328.595   3
  -4   7   7 4784.00 298.343   4
  -4   7   7 4938.57 288.372   3
  -4   7   6-138.899 101.793   4
  -4   7   6 69.5684 62.0406   3
  -4   7   5 2719.05 227.519   4
  -4   7   5 2923.50 225.985   3
  -4   7   4 13228.0 498.486   4
  -4   7   4 13286.3 454.593   3
  -4   7   3-25.9113 58.0532   4
  -4   7   3 47.1253 51.8491   3
  -4   7   2 5663.27 333.342   4
  -4   7   2 5731.22 302.069   3
  -4   7   1 688.973 46.7030   1
  -4   7   1 757.989 123.627   4
  -4   7   1 683.067 111.718   3
  -4   7   0 354.048 100.067   4
  -4   7   0 364.955 42.7674   1
  -4   7  -1 16210.0 599.582   4
  -4   7  -1 16408.3 317.599   1
  -4   7  -2 7925.67 431.188   4
  -4   7  -2 8037.96 248.672   1
  -4   7  -3 7795.15 435.227   4
  -4   7  -3 7284.59 259.091   1
  -4   7  -4 7339.64 436.316   4
  -4   7  -4 7003.94 271.815   1
  -4   7  -5 2608.23 274.462   4
  -4   7  -5 2299.09 167.761   1
  -4   7  -6 20433.7 765.129   4
  -4   7  -6 18741.7 503.689   1
  -4   7  -7 103.454 70.5878   4
  -4   7  -7 230.797 67.3799   1
  -4   7  -8 3806.66 357.526   4
  -4   7  -8 3076.87 229.310   1
  -4   7  -9 6000.04 463.951   4
  -4   7  -9 5364.36 316.402   1
  -4   7 -10 1634.99 249.164   4
  -4   7 -10 1161.76 158.089   1
  -4   7 -11 125.542 110.028   4
  -4   7 -11 129.169 53.2530   1
  -4   7 -12 2401.52 322.346   4
  -4   7 -12 1578.84 195.156   1
  -4   7 -13 2898.09 281.168   1
  -4   7 -14 414.821 99.3226   1
  -4   7 -15-114.681 88.3067   1
  -4   7 -16 2779.21 302.405   1
   4  -6 -22 526.483 135.119   1
   4  -6 -22 309.491 115.961   2
   4  -6 -21 1750.13 232.113   1
   4  -6 -20 30.3630 61.3724   1
   4  -6 -19 2603.07 263.200   1
   4  -6 -18 181.415 63.9875   1
   4  -6 -17 7549.24 405.601   1
  -4   6  17 7038.87 360.889   3
   4  -6 -16 2094.34 208.762   1
  -4   6  16 1964.65 191.660   3
   4  -6 -15 9201.41 406.918   1
  -4   6  15 8695.25 398.764   3
   4  -6 -14 2259.14 190.102   1
  -4   6  14 2178.09 200.831   3
   4  -6 -13 27.0068 38.1649   1
  -4   6  13 21.7370 48.4202   3
   4  -6 -12 13598.4 417.738   1
  -4   6  12 14225.4 485.173   3
   4  -6 -11 7299.43 284.545   1
  -4   6  11 8393.37 370.420   3
   4  -6 -10 10093.2 310.033   1
  -4   6  10 10837.2 413.075   3
   4  -6  -9 2252.06 135.460   1
  -4   6   9 2793.30 227.840   4
  -4   6   9 2559.42 197.820   3
  -4   6   8 207.783 83.4938   4
  -4   6   8 151.826 52.5853   3
  -4   6   7 36212.1 767.995   4
  -4   6   7 36546.0 732.442   3
  -4   6   6 8840.82 166.227   1
  -4   6   6 9984.64 401.646   4
  -4   6   6 10672.5 395.563   3
  -4   6   5 1155.99 137.249   4
  -4   6   5 1386.62 150.492   3
  -4   6   4 1880.02 202.924   4
  -4   6   4 1026.22 146.934   3
  -4   6   3 38848.4 793.441   4
  -4   6   3 38156.3 737.741   3
  -4   6   2 332.215 87.3658   4
  -4   6   2 401.544 79.8423   3
  -4   6   1 544.326 32.0238   1
  -4   6   1 556.435 114.035   4
  -4   6   1 505.221 89.2451   3
  -4   6   0 14843.0 229.632   1
  -4   6   0 15160.9 523.845   4
  -4   6   0 15331.2 466.703   3
  -4   6  -1 4409.09 289.701   4
  -4   6  -1 4667.67 154.768   1
  -4   6  -2 1416.35 174.515   4
  -4   6  -2 1725.66 106.791   1
  -4   6  -3 815.461 138.969   4
  -4   6  -3 704.813 76.1906   1
  -4   6  -4 4979.13 337.146   4
  -4   6  -4 4994.57 220.724   1
  -4   6  -5 2705.63 261.070   4
  -4   6  -5 2611.54 169.574   1
  -4   6  -6 2810.74 273.689   4
  -4   6  -6 2435.77 179.449   1
  -4   6  -7 15077.2 641.645   4
  -4   6  -7 13388.8 437.490   1
  -4   6  -8 180.527 102.911   4
  -4   6  -8 29.9051 36.7595   1
  -4   6  -9 2167.17 268.659   4
  -4   6  -9 1873.02 183.526   1
  -4   6 -10 2143.51 273.081   4
  -4   6 -10 2081.85 206.932   1
  -4   6 -11 158.101 95.8036   4
  -4   6 -11-39.7491 61.0215   1
  -4   6 -12 6594.85 504.510   4
  -4   6 -12 5661.21 365.365   1
  -4   6 -13-27.1548 83.5900   1
  -4   6 -14 61.0157 61.4724   1
  -4   6 -15 55.2963 68.9442   1
  -4   6 -16 567.466 145.848   1
  -4   6 -17 47.9763 72.7206   1
   4  -5 -23 400.926 122.810   1
   4  -5 -23 553.824 144.809   2
   4  -5 -22 392.519 121.814   1
   4  -5 -21-86.4925 88.6922   1
   4  -5 -20-54.1218 92.3156   1
   4  -5 -19 4192.54 335.221   1
   4  -5 -18 392.514 113.901   1
   4  -5 -17 328.460 100.767   1
  -4   5  17 286.345 79.7893   3
   4  -5 -16 5637.70 338.396   1
  -4   5  16 5374.97 311.155   3
   4  -5 -15 7365.07 368.545   1
  -4   5  15 7586.11 366.131   3
   4  -5 -14 828.407 122.714   1
  -4   5  14 708.360 119.427   3
   4  -5 -13 224.752 69.1379   1
  -4   5  13 301.414 84.5059   3
   4  -5 -12 41.3754 31.4042   1
  -4   5  12 72.0696 65.8650   3
   4  -5 -11 2055.93 154.296   1
  -4   5  11 2523.91 201.304   3
   4  -5 -10 1294.85 113.780   1
  -4   5  10 1393.11 154.876   3
   4  -5  -9 37901.5 559.080   1
  -4   5   9 40922.3 761.961   3
   4  -5  -8 717.236 69.6954   1
  -4   5   8 630.293 100.703   3
   4  -5  -7 12.4408 16.5198   1
  -4   5   7-68.7283 70.1346   4
  -4   5   7-14.7107 52.0189   3
  -4   5   6 58.1170 15.3854   1
  -4   5   6-0.41926 59.0757   4
  -4   5   6 34.5979 51.0797   3
  -4   5   5 324.337 112.433   4
  -4   5   5 203.594 94.5564   3
  -4   5   4 30696.1 652.534   4
  -4   5   4 30135.1 620.937   3
  -4   5   3 18739.8 510.436   4
  -4   5   3 17904.1 478.479   3
  -4   5   2 5157.28 271.016   4
  -4   5   2 5054.28 254.609   3
  -4   5   1-50.5258 59.2512   4
  -4   5   1-49.7902 53.3198   3
  -4   5   0 120.834 19.5294   1
  -4   5   0 19.8601 54.4336   4
  -4   5   0 62.7821 44.9502   3
  -4   5  -1 1255.05 73.6937   1
  -4   5  -1 1251.39 143.665   4
  -4   5  -1 1358.59 134.932   3
  -4   5  -2 1006.34 142.435   4
  -4   5  -2 1111.48 82.0851   1
  -4   5  -3 22249.4 643.780   4
  -4   5  -3 22059.6 399.326   1
   4  -5   4 13043.5 217.657   2
  -4   5  -4 15425.7 558.700   4
  -4   5  -4 14222.5 353.749   1
  -4   5  -5 7323.03 395.084   4
  -4   5  -5 7065.20 270.157   1
  -4   5  -6 3223.76 279.008   4
  -4   5  -6 2930.38 186.484   1
  -4   5  -7 98.7407 80.3450   4
  -4   5  -7-23.5964 42.9978   1
  -4   5  -8-162.549 103.770   4
  -4   5  -8 56.4239 46.3835   1
  -4   5  -9 2730.18 291.255   4
  -4   5  -9 2284.08 199.562   1
  -4   5 -10 3261.66 332.696   4
  -4   5 -10 2911.08 230.044   1
  -4   5 -11 35.8528 95.2690   4
  -4   5 -11-6.22243 47.4351   1
  -4   5 -12 41.1487 89.5156   4
  -4   5 -12-46.1481 63.6878   1
  -4   5 -13 32.8395 53.3707   1
  -4   5 -14 244.207 80.2527   1
  -4   5 -15 150.242 85.2782   1
  -4   5 -16-19.4664 63.3498   1
  -4   5 -17 1282.73 202.149   1
  -4   5 -18 281.373 115.591   1
   4  -4 -23 400.286 122.426   1
   4  -4 -23 402.790 124.627   2
   4  -4 -22 545.365 150.466   1
   4  -4 -21 26.9107 81.0311   1
   4  -4 -20 253.371 105.652   1
   4  -4 -19 3365.41 308.945   1
   4  -4 -18 47.8502 74.5304   1
   4  -4 -17 49.6652 58.0325   1
  -4   4  17 49.6207 55.3813   3
   4  -4 -16 5577.50 338.177   1
  -4   4  16 5815.10 320.827   3
   4  -4 -15 300.440 82.4204   1
  -4   4  15 299.708 88.5511   3
   4  -4 -14 4213.18 266.558   1
  -4   4  14 4114.54 264.163   3
   4  -4 -13 17.5944 40.8011   1
  -4   4  13 66.6685 43.4828   3
   4  -4 -12 12.9346 38.9613   1
  -4   4  12 0.45442 38.8545   3
   4  -4 -11 3646.99 205.375   1
  -4   4  11 3760.12 239.092   3
   4  -4 -10 1015.16 109.903   1
  -4   4  10 1054.40 129.472   3
   4  -4  -9 662.794 76.2059   1
  -4   4   9 737.839 107.299   3
   4  -4  -8 3000.10 146.082   1
  -4   4   8 3114.96 205.679   3
   4  -4  -7 3270.25 133.779   1
  -4   4   7 3756.84 223.641   3
  -4   4   6 2305.01 109.326   1
   4  -4  -6 2336.00 96.1787   1
  -4   4   6 2273.03 166.341   4
  -4   4   6 2449.07 178.076   3
  -4   4   5 302.645 79.1906   4
  -4   4   5 313.291 78.3800   3
  -4   4   4 16257.8 436.784   4
  -4   4   4 15735.6 426.809   3
  -4   4   3 8536.55 317.201   4
  -4   4   3 9295.02 326.325   3
  -4   4   2 44.1672 53.3594   4
  -4   4   2 52.8403 37.0874   3
  -4   4   1 4986.21 248.872   4
  -4   4   1 5107.01 240.766   3
  -4   4   0 966.957 42.8186   1
  -4   4   0 882.516 109.813   4
  -4   4   0 996.788 109.458   3
  -4   4  -1-3.98470 13.1289   1
  -4   4  -1-24.2594 43.6998   4
  -4   4  -1 7.81453 32.1852   3
  -4   4  -2 4.78787 18.3732   1
  -4   4  -2 32.1547 42.3775   4
  -4   4  -2-11.8876 34.9596   3
  -4   4  -3 48581.1 886.397   4
  -4   4  -3 44088.2 534.838   1
   4  -4   4 8886.58 203.110   2
  -4   4  -4 8978.83 399.372   4
  -4   4  -4 8819.64 265.238   1
   4  -4   5 85.0479 18.4762   2
  -4   4  -5 73.1542 33.9483   1
  -4   4  -5 187.381 79.1287   4
  -4   4  -6 39.4318 32.2792   1
  -4   4  -6 166.234 86.1657   4
  -4   4  -7 33.7179 41.7336   1
  -4   4  -7 105.162 66.9385   4
  -4   4  -8 1095.20 120.063   1
  -4   4  -8 1381.45 197.739   4
  -4   4  -9 1914.18 178.333   1
  -4   4  -9 2224.69 245.907   4
  -4   4 -10 2224.87 202.465   1
  -4   4 -10 2585.59 275.997   4
  -4   4 -11 1339.90 169.486   1
  -4   4 -11 1319.34 206.450   4
  -4   4 -12 1110.94 155.390   1
  -4   4 -13 189.292 73.1031   1
  -4   4 -14 2628.05 261.554   1
  -4   4 -15 134.341 70.3739   1
  -4   4 -16 3989.44 350.695   1
  -4   4 -17 3138.61 316.897   1
  -4   4 -18 487.031 142.249   1
   4  -3 -22-204.530 114.885   1
   4  -3 -21-18.7486 77.7910   1
   4  -3 -20 748.251 164.867   1
   4  -3 -19 16.5470 64.9121   1
   4  -3 -18 131.012 70.1214   1
   4  -3 -17-61.7035 78.2551   1
  -4   3  17 126.204 60.8422   3
   4  -3 -16-6.97022 74.3994   1
  -4   3  16-80.2361 68.0598   3
   4  -3 -15-5.03963 62.2853   1
  -4   3  15-21.0390 58.6094   3
   4  -3 -14 427.253 86.7730   1
  -4   3  14 419.017 87.1168   3
   4  -3 -13 359.317 77.0770   1
  -4   3  13 528.751 99.0022   3
   4  -3 -12 1336.22 141.333   1
  -4   3  12 1288.20 143.258   3
   4  -3 -11 283.381 68.1684   1
  -4   3  11 174.998 61.5784   3
   4  -3 -10 9524.39 317.903   1
  -4   3  10 9713.13 366.538   3
   4  -3  -9 204.190 48.2332   1
  -4   3   9 226.509 68.1681   3
   4  -3  -8 386.520 57.9879   1
  -4   3   8 347.761 73.4066   3
   4  -3  -7 2974.25 134.396   1
  -4   3   7 3142.16 200.133   3
   4  -3  -6 12881.8 242.335   1
  -4   3   6 14007.1 404.135   3
   4  -3  -5 15.2015 13.5627   1
  -4   3   5-32.5464 43.1216   4
  -4   3   5 48.5042 49.0101   3
  -4   3   4 17983.7 430.736   4
  -4   3   4 16880.7 434.167   3
  -4   3   3 68053.6 814.447   4
  -4   3   3 67855.2 841.862   3
  -4   3   2 40408.9 637.565   4
  -4   3   2 40928.0 642.167   3
  -4   3   1 32.2142 33.9279   4
  -4   3   1 37.5387 42.1190   3
  -4   3   0 1457.06 48.2681   1
  -4   3   0 1668.59 139.418   4
  -4   3   0 1638.82 128.071   3
  -4   3  -1 2026.93 81.8952   1
  -4   3  -1 2127.40 159.449   4
  -4   3  -1 2328.84 151.695   3
   4  -3   2 382.448 51.0604   1
  -4   3  -2 479.836 48.4907   1
  -4   3  -2 458.450 83.2278   4
  -4   3  -2 453.909 72.1863   3
  -4   3  -3 3006.26 135.396   1
  -4   3  -3 3370.60 217.624   4
  -4   3  -3 3129.76 177.304   3
   4  -3   4 8995.30 224.691   2
  -4   3  -4 9528.35 383.571   4
  -4   3  -4 8820.90 256.935   1
   4  -3   5 1660.57 85.7613   2
  -4   3  -5 1849.71 181.880   4
  -4   3  -5 1727.36 125.953   1
   4  -3   6 25.2277 12.4206   2
  -4   3  -6 46.4398 32.2086   1
  -4   3  -6 2.31681 55.1643   4
  -4   3  -7 14.3943 31.3897   1
  -4   3  -7-31.8358 58.5811   4
  -4   3  -8-12.0137 41.6506   1
  -4   3  -8-44.8675 72.2928   4
  -4   3  -9 10778.1 402.147   1
  -4   3  -9 12121.2 541.667   4
  -4   3 -10 176.228 58.8031   1
  -4   3 -10 257.201 102.951   4
  -4   3 -11 251.236 80.3944   1
  -4   3 -11 160.285 88.9914   4
  -4   3 -12 499.346 104.986   1
  -4   3 -13-91.4070 79.9894   1
  -4   3 -14 2717.71 262.555   1
  -4   3 -15 1713.48 221.286   1
  -4   3 -16 829.077 161.378   1
  -4   3 -17-174.724 105.005   1
  -4   3 -18 65.3843 74.3561   1
  -4   3 -19 787.387 175.459   1
   4  -2 -22-69.8265 79.1957   1
   4  -2 -21 30.6690 78.1410   1
   4  -2 -20 176.281 109.500   1
   4  -2 -19 126.409 76.4165   1
   4  -2 -18 220.009 90.2165   1
   4  -2 -17 323.212 101.083   1
  -4   2  17 280.582 78.0965   3
   4  -2 -16 148.031 69.5798   1
  -4   2  16 50.7491 41.5196   3
   4  -2 -15 1995.12 205.795   1
  -4   2  15 1943.88 182.541   3
   4  -2 -14 3466.94 251.614   1
  -4   2  14 3644.21 245.305   3
   4  -2 -13 593.716 103.856   1
  -4   2  13 705.179 109.246   3
   4  -2 -12 1560.07 154.550   1
  -4   2  12 1666.43 164.747   3
   4  -2 -11 47.0434 36.8687   1
  -4   2  11 100.938 41.5083   3
   4  -2 -10 64.2602 34.0245   1
  -4   2  10 28.7889 43.6234   3
   4  -2  -9 19.5542 29.7336   1
  -4   2   9 16.3300 35.7192   3
   4  -2  -8 18679.0 399.943   1
  -4   2   8 19349.3 491.000   3
   4  -2  -7 222.921 44.7904   1
  -4   2   7 161.051 51.4828   3
   4  -2  -6 7313.27 203.228   1
  -4   2   6 7352.01 288.397   3
   4  -2  -5 4205.19 132.998   1
  -4   2   5 4078.05 211.119   3
   4  -2  -4 2991.63 89.0718   1
  -4   2   4 2955.02 175.468   3
  -4   2   3 5231.93 216.090   4
  -4   2   3 5215.60 241.048   3
  -4   2   2 105098. 929.685   4
  -4   2   2 105859. 995.248   3
  -4   2   1 14193.3 346.742   4
  -4   2   1 14724.0 361.483   3
   4  -2   0 2460.21 71.1447   1
  -4   2   0 2482.48 151.025   4
  -4   2   0 2685.35 151.012   3
   4  -2   1 1273.83 68.2282   1
  -4   2  -1 1390.31 68.0233   1
  -4   2  -1 1409.70 119.635   4
  -4   2  -1 1364.86 108.883   3
   4  -2   2 655.900 58.8257   1
  -4   2  -2 648.222 56.2385   1
  -4   2  -2 640.477 84.6959   4
  -4   2  -2 644.477 72.4806   3
  -4   2  -3 1903.85 107.527   1
  -4   2  -3 1944.07 155.736   4
  -4   2  -3 2093.74 133.604   3
  -4   2  -4 137.681 35.6386   2
  -4   2  -4 101.633 35.6859   1
  -4   2  -4 126.881 54.6151   4
  -4   2  -4 161.508 46.3492   3
  -4   2  -5 1983.14 116.490   2
  -4   2  -5 2022.40 170.248   4
  -4   2  -5 1778.72 123.033   1
   4  -2   6 357.816 40.7886   2
  -4   2  -6 337.093 47.9360   2
  -4   2  -6 388.759 91.0666   4
  -4   2  -6 310.073 62.5704   1
  -4   2  -7 545.329 60.7715   2
  -4   2  -7 518.041 101.145   4
  -4   2  -7 507.191 80.8075   1
  -4   2  -8 178.394 38.6545   2
  -4   2  -8 198.707 76.9400   4
  -4   2  -8 131.408 48.0331   1
  -4   2  -9-7.02041 22.6019   2
  -4   2  -9-0.64810 39.2761   1
  -4   2  -9 72.9662 76.5000   4
  -4   2 -10 2649.66 209.587   1
  -4   2 -10 2842.31 265.366   4
  -4   2 -11 722.989 114.609   1
  -4   2 -12 12.9272 56.9628   1
  -4   2 -13 2127.29 217.377   1
  -4   2 -14-17.8154 65.1143   1
  -4   2 -15 853.069 153.978   1
  -4   2 -16 824.095 157.867   1
  -4   2 -17 1506.52 223.763   1
  -4   2 -18 865.726 176.046   1
  -4   2 -19 245.925 108.861   1
   4  -1 -22 1156.96 209.572   1
   4  -1 -21 172.008 101.767   1
   4  -1 -20-113.314 103.673   1
   4  -1 -19-2.46151 72.5615   1
   4  -1 -18 96.6094 80.5200   1
   4  -1 -17 250.342 90.0132   1
  -4   1  17 366.585 84.3283   3
   4  -1 -16 469.108 114.757   1
  -4   1  16 450.548 98.1770   3
   4  -1 -15 1484.05 180.739   1
  -4   1  15 1697.87 174.430   3
   4  -1 -14 2400.93 214.763   1
  -4   1  14 2902.01 225.103   3
   4  -1 -13 327.080 83.9397   1
  -4   1  13 309.421 70.3898   3
   4  -1 -12-58.4119 60.7195   1
  -4   1  12-45.6839 59.9793   3
   4  -1 -11 2898.68 205.156   1
  -4   1  11 3099.79 216.945   3
   4  -1 -10-85.6584 56.1277   1
  -4   1  10-37.3477 61.0459   3
   4  -1  -9 9716.84 333.054   1
  -4   1   9 10451.4 375.043   3
   4  -1  -8 2149.04 146.509   1
  -4   1   8 2012.24 162.968   3
   4  -1  -7 21.7268 26.7447   1
  -4   1   7-42.2677 43.2287   3
   4  -1  -6 7777.53 233.866   1
  -4   1   6 7700.76 296.147   3
   4  -1  -5 348.318 45.9412   1
  -4   1   5 331.597 67.5905   3
   4  -1  -4 2099.59 99.9056   1
  -4   1   4 2144.94 146.401   3
   4  -1  -3 93.9691 19.4553   1
  -4   1   3 331.798 93.9227   3
   4  -1  -2 196781. 740.105   1
  -4   1   2 198269. 1121.76   4
  -4   1   2 204689. 1328.07   3
   4  -1  -1 1730.84 57.1191   1
  -4   1   1 1985.28 119.599   4
  -4   1   1 2162.14 141.728   3
   4  -1   0 1359.61 55.4260   1
  -4   1   0 1329.10 97.8733   4
  -4   1   0 1382.90 109.375   3
  -4   1  -1 15201.7 363.722   2
   4  -1   1 14300.7 220.753   1
  -4   1  -1 14411.6 230.102   1
  -4   1  -1 13864.5 330.105   4
  -4   1  -1 14166.6 326.551   3
  -4   1  -2 10985.7 302.769   2
   4  -1   2 10865.0 228.977   1
  -4   1  -2 10949.5 224.192   1
  -4   1  -2 10887.4 306.696   4
  -4   1  -2 10593.0 283.690   3
  -4   1  -3 16.5215 25.5722   2
  -4   1  -3 76.2880 22.3861   1
  -4   1  -3 58.9138 35.8802   4
  -4   1  -3 76.6401 29.9619   3
  -4   1  -4 4219.06 185.282   2
  -4   1  -4 3996.10 169.717   1
  -4   1  -4 4069.22 212.822   4
  -4   1  -4 3973.88 170.936   3
  -4   1  -5 4228.81 184.149   2
  -4   1  -5 4024.87 182.327   1
  -4   1  -5 4122.15 230.758   4
  -4   1  -5 3921.10 168.428   3
  -4   1  -6 15.6757 26.2276   2
  -4   1  -6-0.83876 42.2365   4
  -4   1  -6-24.3109 33.0449   1
  -4   1  -7 631.174 75.9534   2
  -4   1  -7 607.348 105.766   4
  -4   1  -7 585.851 81.5088   1
  -4   1  -8 1523.87 112.398   2
  -4   1  -8 1785.50 184.646   4
  -4   1  -8 1230.93 125.987   1
  -4   1  -9 5966.03 222.675   2
  -4   1  -9 6325.40 359.409   4
  -4   1  -9 5672.06 279.668   1
  -4   1 -10 8517.60 365.533   1
  -4   1 -10 9439.21 283.813   2
  -4   1 -11 2944.51 227.645   1
  -4   1 -11 3488.03 174.677   2
  -4   1 -12 2708.22 227.811   1
  -4   1 -13-5.80175 54.4096   1
  -4   1 -14 142.501 63.3543   1
  -4   1 -15 261.193 99.6396   1
  -4   1 -16 686.263 153.235   1
  -4   1 -17 5928.87 427.402   1
  -4   1 -18 97.6675 71.5161   1
  -4   1 -19 77.3383 84.6554   1
  -4   1 -20 987.623 199.509   1
   4   0 -22 671.385 171.966   1
   4   0 -21 12.3206 89.2853   1
   4   0 -20 258.301 112.364   1
   4   0 -19 2172.07 271.216   1
   4   0 -18 184.949 86.4433   1
   4   0 -17 596.390 136.598   1
  -4   0  17 506.608 100.582   3
   4   0 -16 812.110 147.076   1
  -4   0  16 872.888 133.137   3
   4   0 -15 174.742 80.9316   1
  -4   0  15 211.622 78.6631   3
   4   0 -14 191.518 72.8962   1
  -4   0  14 281.837 88.2310   3
   4   0 -13 24087.8 674.804   1
  -4   0  13 26941.8 686.308   3
   4   0 -12 3879.79 261.587   1
  -4   0  12 3815.71 255.606   3
   4   0 -11 5548.56 297.916   1
  -4   0  11 6449.78 319.128   3
   4   0 -10 12582.0 423.620   1
  -4   0  10 13649.8 453.210   3
   4   0  -9 9252.19 341.497   1
  -4   0   9 9762.87 370.398   3
   4   0  -8 16093.9 421.341   1
  -4   0   8 16820.6 473.263   3
   4   0  -7 493.443 70.1214   1
  -4   0   7 555.619 90.9719   3
   4   0  -6 5343.56 214.341   1
  -4   0   6 5577.75 255.633   3
   4   0  -5 8048.18 242.373   1
  -4   0   5 8514.65 304.252   3
   4   0  -4 1822.58 111.569   1
  -4   0   4 1872.73 139.900   3
   4   0  -3 4316.76 164.071   1
  -4   0   3 4986.26 218.892   3
  -4   0   2 87924.3 649.387   4
  -4   0   2 90368.1 879.866   3
  -4   0   1 9659.69 306.782   2
  -4   0   1 9085.71 206.747   4
  -4   0   1 9760.64 280.942   3
  -4   0   0 3535.26 183.007   2
   4   0   0 3452.04 109.080   1
  -4   0   0 3381.62 128.886   4
  -4   0   0 3627.98 164.354   3
  -4   0  -1 7760.34 265.982   2
   4   0   1 7409.74 171.406   1
  -4   0  -1 7151.29 202.736   4
   4   0   1 7564.72 190.819   4
  -4   0  -1 7462.88 228.699   3
  -4   0  -2 21425.2 439.967   2
   4   0   2 19669.1 305.730   1
  -4   0  -2 21499.7 335.833   1
  -4   0  -2 20008.7 367.579   4
   4   0   2 19751.2 341.743   4
  -4   0  -2 20457.3 364.630   3
  -4   0  -3 69.3031 38.3504   2
  -4   0  -3 74.8385 23.2691   1
  -4   0  -3 28.4767 29.7074   4
  -4   0  -3 57.6732 23.0145   3
  -4   0  -4 3049.94 166.215   2
  -4   0  -4 2881.91 143.926   1
  -4   0  -4 2831.71 162.045   4
  -4   0  -4 2991.82 133.809   3
  -4   0  -5 35806.4 560.628   2
  -4   0  -5 34860.3 530.950   1
  -4   0  -5 35813.1 617.812   4
  -4   0  -5 35438.0 446.311   3
  -4   0  -6 48.6355 30.2515   2
  -4   0  -6 96.6450 45.7522   4
  -4   0  -6 80.7466 43.4888   1
  -4   0  -7 10147.0 304.953   2
  -4   0  -7 10800.3 391.118   4
  -4   0  -7 10341.4 335.259   1
  -4   0  -8 137.731 52.1017   1
  -4   0  -8 142.799 47.3079   2
  -4   0  -9 23863.4 572.141   1
  -4   0  -9 25652.8 497.102   2
  -4   0 -10 12471.7 437.750   1
  -4   0 -10 13906.2 375.113   2
  -4   0 -11 790.701 124.611   1
  -4   0 -11 842.762 93.8733   2
  -4   0 -12 1439.77 166.419   1
  -4   0 -12 1390.38 124.899   2
  -4   0 -13 605.912 115.398   1
  -4   0 -14-3.93070 64.9400   1
  -4   0 -15 438.828 114.194   1
  -4   0 -16 295.169 107.815   1
  -4   0 -17 13612.5 635.566   1
  -4   0 -18 271.310 141.692   1
  -4   0 -19 282.080 116.561   1
  -4   0 -20 807.720 173.190   1
   4   1 -21 2528.96 308.880   1
   4   1 -20-198.838 108.141   1
   4   1 -19 33.8022 75.4775   1
   4   1 -18 800.692 167.876   1
   4   1 -17 287.707 116.784   1
  -4  -1  17 166.483 81.0621   3
   4   1 -16 387.941 103.288   1
  -4  -1  16 484.411 113.069   3
   4   1 -15 73.9742 57.0932   1
  -4  -1  15 44.8786 55.3034   3
   4   1 -14 403.414 109.090   1
  -4  -1  14 352.741 95.4013   3
   4   1 -13 2573.30 235.872   1
  -4  -1  13 2791.46 230.519   3
   4   1 -12 16137.2 554.248   1
  -4  -1  12 16237.4 527.350   3
   4   1 -11 986.658 139.744   1
  -4  -1  11 1050.10 135.375   3
   4   1 -10 23061.5 595.543   1
  -4  -1  10 24294.7 604.008   3
   4   1  -9 4591.96 252.872   1
  -4  -1   9 4981.24 265.566   3
   4   1  -8 6154.04 281.490   1
  -4  -1   8 6441.52 295.457   3
   4   1  -7 20077.6 477.049   1
  -4  -1   7 19834.8 489.060   3
   4   1  -6 15907.3 400.216   1
  -4  -1   6 16109.9 427.608   3
   4   1  -5 4926.72 218.215   1
  -4  -1   5 4837.70 227.763   3
   4   1  -4 4097.86 191.868   1
  -4  -1   4 4065.61 201.791   3
  -4  -1   3 5608.09 228.026   3
  -4  -1   2 59.9774 46.0468   2
  -4  -1   2-2.32027 37.0306   3
  -4  -1   1-0.07455 40.0013   2
  -4  -1   1 70.5966 23.1332   4
  -4  -1   1 74.4907 35.5672   3
  -4  -1   0 12641.7 350.570   2
   4   1   0 11724.5 231.448   1
  -4  -1   0 11503.1 185.892   4
  -4  -1   0 12532.1 308.137   3
  -4  -1  -1 22874.0 470.448   2
   4   1   1 20250.3 320.830   1
   4   1   1 21892.1 249.997   4
  -4  -1  -1 20652.1 270.333   4
  -4  -1  -1 22340.9 385.286   3
  -4  -1  -2 93839.6 942.923   2
   4   1   2 89744.0 603.012   4
  -4  -1  -2 89201.7 632.347   4
  -4  -1  -2 91594.3 738.287   3
  -4  -1  -3 43871.1 641.532   2
  -4  -1  -3 45485.3 546.654   1
  -4  -1  -3 42499.5 497.928   4
   4   1   3 42338.3 488.221   4
  -4  -1  -3 42435.5 482.225   3
  -4  -1  -4 32608.1 548.172   2
  -4  -1  -4 31728.9 487.625   1
  -4  -1  -4 32416.0 488.122   4
  -4  -1  -4 31290.1 392.282   3
  -4  -1  -5 8931.56 289.404   2
  -4  -1  -5 9089.15 280.821   1
  -4  -1  -5 8983.61 281.921   4
   4   1   5 8662.41 210.662   3
  -4  -1  -5 8977.15 203.276   3
  -4  -1  -6 1209.99 107.297   1
  -4  -1  -6 1269.44 111.540   2
   4   1   6 1167.78 75.3052   3
  -4  -1  -6 1296.65 76.7290   3
  -4  -1  -7 86.4322 38.7029   1
  -4  -1  -7 51.2411 29.1720   2
   4   1   7 84.9761 21.6464   3
  -4  -1  -8 907.646 108.348   1
  -4  -1  -8 866.077 96.9325   2
   4   1   8 696.718 53.1444   3
  -4  -1  -9 3160.47 206.554   1
  -4  -1  -9 3137.46 186.264   2
   4   1   9 2502.59 89.0914   3
  -4  -1 -10 9787.92 384.416   1
  -4  -1 -10 10704.9 352.065   2
  -4  -1 -11 229.665 74.0058   1
  -4  -1 -11 167.309 60.4846   2
  -4  -1 -12 71.3859 63.0666   1
  -4  -1 -12 88.9501 43.2137   2
  -4  -1 -13 52.8748 56.5224   1
  -4  -1 -13 150.231 60.5587   2
  -4  -1 -14-27.3280 61.1602   1
  -4  -1 -14-53.0645 45.4632   2
  -4  -1 -15 108.944 69.4845   1
  -4  -1 -16 158.859 81.3253   1
  -4  -1 -17 287.943 128.528   1
  -4  -1 -18 3022.64 319.668   1
  -4  -1 -19 1774.20 249.285   1
  -4  -1 -20 234.185 86.0653   1
  -4  -1 -21-122.375 102.882   1
   4   2 -21 2102.84 290.841   1
   4   2 -20 265.781 115.042   1
   4   2 -19 1442.70 225.862   1
   4   2 -18 395.394 153.040   1
   4   2 -17 250.031 79.5676   1
  -4  -2  17 303.893 98.9703   3
   4   2 -16 96.6922 78.1000   1
  -4  -2  16 254.507 89.0688   3
   4   2 -15 3735.99 314.752   1
  -4  -2  15 4372.53 303.892   3
   4   2 -14 258.746 102.885   1
  -4  -2  14 198.756 74.0939   3
   4   2 -13 2050.49 218.547   1
  -4  -2  13 1796.26 187.743   3
   4   2 -12 5765.83 345.202   1
  -4  -2  12 6005.95 323.581   3
   4   2 -11 5483.59 319.917   1
  -4  -2  11 5735.70 309.835   3
   4   2 -10 3207.77 237.269   1
  -4  -2  10 3634.42 238.918   3
   4   2  -9 325.753 77.3874   1
  -4  -2   9 238.021 73.3741   3
   4   2  -8 1840.19 167.091   1
  -4  -2   8 1830.75 162.630   3
   4   2  -7 1293.28 133.629   1
  -4  -2   7 1504.46 147.472   3
   4   2  -6 1418.78 135.430   1
  -4  -2   6 1595.52 146.788   3
   4   2  -5 11003.8 355.237   1
  -4  -2   5 11049.5 356.227   3
  -4  -2   4 14144.3 391.888   3
  -4  -2   3 9157.92 315.728   2
  -4  -2   3 9359.08 301.662   3
  -4  -2   2 36.4944 55.9319   2
  -4  -2   2 39.0869 43.9076   3
  -4  -2   1 17539.8 426.308   2
  -4  -2   1 17435.5 372.700   3
  -4  -2   0 1975.65 145.366   2
  -4  -2   0 1904.41 118.279   3
  -4  -2  -1 6137.98 251.395   2
  -4  -2  -1 6004.09 202.076   3
  -4  -2  -2 359.560 67.0419   2
   4   2   2 370.676 27.9678   4
  -4  -2  -2 439.479 59.8112   3
  -4  -2  -3 156949. 1247.18   2
  -4  -2  -3 163146. 1075.88   1
   4   2   3 154218. 794.288   4
  -4  -2  -3 159751. 921.550   3
  -4  -2  -4 57129.2 748.903   2
  -4  -2  -4 58503.4 688.428   1
   4   2   4 53797.0 559.011   4
  -4  -2  -4 54178.3 497.138   3
   4   2   4 56859.2 536.784   3
  -4  -2  -5 7518.09 260.625   1
  -4  -2  -5 7391.97 270.485   2
   4   2   5 7614.21 183.743   3
  -4  -2  -5 7489.27 169.733   3
  -4  -2  -6 2273.44 151.883   1
  -4  -2  -6 1945.23 141.803   2
  -4  -2  -6 2038.98 81.9879   3
   4   2   6 2046.94 87.7694   3
  -4  -2  -7 4620.02 229.167   1
  -4  -2  -7 4666.93 226.093   2
   4   2   7 4009.49 109.668   3
  -4  -2  -8 12991.1 401.489   1
  -4  -2  -8 12787.5 377.020   2
  -4  -2  -9 1082.85 122.126   1
  -4  -2  -9 1077.89 114.485   2
  -4  -2 -10 5476.83 286.792   1
  -4  -2 -10 6040.96 273.725   2
  -4  -2 -11 8535.58 377.083   1
  -4  -2 -11 8638.68 335.754   2
  -4  -2 -12 2570.51 217.968   1
  -4  -2 -12 2798.70 198.784   2
  -4  -2 -13 2069.62 212.377   1
  -4  -2 -13 2211.51 180.951   2
  -4  -2 -14-20.7526 65.2852   1
  -4  -2 -14 7.65349 47.4628   2
  -4  -2 -15 1466.51 191.503   1
  -4  -2 -15 1494.27 157.272   2
  -4  -2 -16 1680.79 219.703   1
  -4  -2 -17 3380.62 308.072   1
  -4  -2 -18 7664.01 484.149   1
  -4  -2 -19 4198.21 379.983   1
  -4  -2 -20 577.326 163.673   1
  -4  -2 -21 22.3726 91.9055   1
   4   3 -20 193.449 108.505   1
   4   3 -19 331.971 126.169   1
   4   3 -18 4966.13 409.236   1
   4   3 -17-75.3224 87.9899   1
  -4  -3  17 101.799 76.4969   3
   4   3 -16-32.5463 93.9486   1
  -4  -3  16-31.7374 55.6541   3
   4   3 -15 631.736 142.884   1
  -4  -3  15 647.137 118.906   3
   4   3 -14 1533.40 208.428   1
  -4  -3  14 1536.05 181.393   3
   4   3 -13 3383.82 288.588   1
  -4  -3  13 3207.80 251.611   3
   4   3 -12 3719.87 285.174   1
  -4  -3  12 3979.67 278.763   3
   4   3 -11 7227.19 382.310   1
  -4  -3  11 7890.95 381.524   3
   4   3 -10 6341.15 343.407   1
  -4  -3  10 7175.96 357.728   3
   4   3  -9 1063.83 145.261   1
  -4  -3   9 858.234 125.045   3
   4   3  -8 724.963 110.945   1
  -4  -3   8 754.044 114.179   3
   4   3  -7 306.075 76.0428   1
  -4  -3   7 498.746 91.8887   3
   4   3  -6 1956.51 172.991   1
  -4  -3   6 1859.09 160.660   3
   4   3  -5 2437.95 184.781   1
  -4  -3   5 2447.75 176.153   3
  -4  -3   4 9068.85 319.988   3
  -4  -3   3 2315.88 160.870   2
  -4  -3   3 2628.16 169.195   3
  -4  -3   2 96942.0 1036.32   2
  -4  -3   2 100655. 699.331   4
  -4  -3   2 98532.8 969.140   3
  -4  -3   1 56944.7 787.812   2
  -4  -3   1 57288.2 419.138   4
  -4  -3   1 60541.1 721.389   3
  -4  -3   0 22292.7 491.839   2
  -4  -3   0 23485.1 434.453   3
  -4  -3  -1-20.2109 43.2984   2
  -4  -3  -1 35.5811 32.5660   3
  -4  -3  -2 30012.1 551.882   2
  -4  -3  -2 30649.7 443.661   3
  -4  -3  -3 854.697 99.3560   2
   4   3   3 770.647 46.2786   4
  -4  -3  -3 766.165 65.5174   3
  -4  -3  -4 3085.30 180.464   2
  -4  -3  -4 3354.85 172.938   1
   4   3   4 2904.92 119.764   4
  -4  -3  -4 3107.67 124.312   3
  -4  -3  -5 7061.30 278.096   2
  -4  -3  -5 7379.11 269.548   1
   4   3   5 6373.69 206.817   4
  -4  -3  -5 6864.22 163.734   3
  -4  -3  -6 8664.94 302.993   1
  -4  -3  -6 8531.40 306.379   2
  -4  -3  -6 8040.62 149.965   3
  -4  -3  -7 579.953 83.8755   1
  -4  -3  -7 520.945 79.2350   2
  -4  -3  -7 553.455 29.9771   3
  -4  -3  -8 4074.23 231.494   1
  -4  -3  -8 3642.41 207.747   2
  -4  -3  -9-38.1201 50.1073   1
  -4  -3  -9 7.86029 42.6998   2
  -4  -3 -10 20.2855 72.1646   1
  -4  -3 -10 240.896 65.6095   2
  -4  -3 -11 3074.77 223.747   1
  -4  -3 -11 3522.24 223.792   2
  -4  -3 -12 3889.86 266.672   1
  -4  -3 -12 3889.61 238.926   2
  -4  -3 -13 750.872 136.513   1
  -4  -3 -13 897.194 122.411   2
  -4  -3 -14-34.3967 61.8066   1
  -4  -3 -14-47.3876 49.2975   2
  -4  -3 -15 511.151 121.549   1
  -4  -3 -15 376.729 82.2528   2
  -4  -3 -16 493.167 125.560   1
  -4  -3 -16 410.663 88.1704   2
  -4  -3 -17 158.187 86.0371   1
  -4  -3 -18 103.209 114.342   1
  -4  -3 -19 2525.54 305.878   1
  -4  -3 -20 6909.35 497.111   1
  -4  -3 -21 7327.87 530.642   1
   4   4 -20 1697.18 267.825   1
   4   4 -19 370.408 138.924   1
   4   4 -18 500.132 143.231   1
   4   4 -17 496.897 138.696   1
  -4  -4  17 735.236 142.490   3
   4   4 -16 43.3797 81.7600   1
  -4  -4  16-22.4939 74.0718   3
   4   4 -15 5773.32 411.733   1
  -4  -4  15 5642.86 365.748   3
   4   4 -14 868.829 162.019   1
  -4  -4  14 898.600 147.489   3
   4   4 -13 6922.35 420.408   1
  -4  -4  13 7514.46 408.544   3
   4   4 -12 2897.39 259.483   1
  -4  -4  12 2827.35 251.811   3
   4   4 -11 735.713 131.129   1
  -4  -4  11 997.238 147.460   3
   4   4 -10 72.4769 63.2550   1
  -4  -4  10 116.765 69.1902   3
   4   4  -9 79.4984 55.5675   1
  -4  -4   9 144.711 53.8068   3
   4   4  -8 1397.79 160.782   1
  -4  -4   8 1449.83 157.547   3
   4   4  -7 449.687 96.6794   1
  -4  -4   7 499.577 85.0882   3
   4   4  -6 1028.95 132.486   1
  -4  -4   6 989.978 119.197   3
   4   4  -5 371.794 79.7458   1
  -4  -4   5 459.067 81.0677   3
  -4  -4   4 2.30989 35.3735   2
  -4  -4   4-5.73034 36.2307   3
  -4  -4   3 3820.10 214.170   2
  -4  -4   3 4185.67 216.515   3
  -4  -4   2 33394.1 623.107   2
  -4  -4   2 33257.8 445.219   4
  -4  -4   2 34002.6 587.640   3
  -4  -4   1 71418.0 904.607   2
  -4  -4   1 70844.7 548.665   4
  -4  -4   1 73428.0 822.581   3
  -4  -4   0 22383.0 502.273   2
  -4  -4   0 22702.9 233.637   4
  -4  -4   0 22840.1 439.529   3
  -4  -4  -1 2328.18 160.342   2
  -4  -4  -1 2237.15 131.707   3
  -4  -4  -2 8221.71 299.930   2
  -4  -4  -2 7668.96 233.467   3
  -4  -4  -3 4743.60 228.983   2
  -4  -4  -3 4802.97 174.667   3
  -4  -4  -4 2200.09 161.126   2
  -4  -4  -4 2393.64 117.776   3
  -4  -4  -5 7553.57 295.310   2
  -4  -4  -5 7605.69 279.734   1
   4   4   5 7103.74 206.677   4
  -4  -4  -5 6874.05 174.485   3
  -4  -4  -6 2650.25 176.914   1
  -4  -4  -6 2558.69 172.716   2
  -4  -4  -6 2490.84 93.4812   3
  -4  -4  -7 2459.95 175.614   1
  -4  -4  -7 2259.18 163.635   2
  -4  -4  -7 2246.75 64.6143   3
  -4  -4  -8 1198.49 129.647   1
  -4  -4  -8 1054.75 114.837   2
  -4  -4  -9 129.279 51.6857   1
  -4  -4  -9 33.2082 41.6817   2
  -4  -4 -10-29.9036 67.2041   1
  -4  -4 -10 40.8830 40.0203   2
  -4  -4 -11 22898.8 630.929   1
  -4  -4 -11 24301.9 595.215   2
  -4  -4 -12 9456.91 423.031   1
  -4  -4 -12 9696.13 387.813   2
  -4  -4 -13 68.9754 61.5545   1
  -4  -4 -13 113.150 55.8653   2
  -4  -4 -14 476.237 108.234   1
  -4  -4 -14 427.362 89.0448   2
  -4  -4 -15 2939.31 278.174   1
  -4  -4 -15 2997.57 237.919   2
  -4  -4 -16 511.380 123.171   1
  -4  -4 -16 508.653 109.312   2
  -4  -4 -17 787.114 159.493   1
  -4  -4 -17 669.300 119.703   2
  -4  -4 -18 45.6253 70.1037   1
  -4  -4 -18 130.397 59.1879   2
  -4  -4 -19 227.429 132.031   1
  -4  -4 -20 3833.34 376.720   1
  -4  -4 -21 302.913 125.043   1
   4   5 -19 1564.46 251.936   1
   4   5 -18 55.3833 104.584   1
   4   5 -17 1766.83 253.968   1
  -4  -5  17 1965.43 222.833   3
   4   5 -16 293.414 102.338   1
  -4  -5  16 259.670 95.1236   3
   4   5 -15 279.033 113.590   1
  -4  -5  15 437.552 119.269   3
   4   5 -14 7.47352 69.8060   1
  -4  -5  14 63.6376 65.4942   3
   4   5 -13 398.555 121.424   1
  -4  -5  13 331.432 96.9075   3
   4   5 -12 2500.32 254.910   1
  -4  -5  12 2316.08 227.957   3
   4   5 -11 1833.52 210.270   1
  -4  -5  11 2161.12 216.778   3
   4   5 -10 169.468 82.2521   1
  -4  -5  10 212.987 83.8543   3
   4   5  -9 15523.4 563.998   1
  -4  -5   9 15764.8 534.761   3
   4   5  -8 435.968 98.1669   1
  -4  -5   8 394.734 90.4027   3
   4   5  -7 8100.22 399.913   1
  -4  -5   7 7601.80 354.214   3
   4   5  -6 350.284 91.0710   1
  -4  -5   6 330.724 82.4916   3
  -4  -5   5 2297.48 184.650   3
  -4  -5   4 6983.03 296.235   2
   4   5  -4 6473.88 263.579   4
  -4  -5   3 30014.5 605.057   2
   4   5  -3 28870.4 510.331   4
  -4  -5   2 1683.46 147.090   2
   4   5  -2 1746.26 114.768   4
  -4  -5   1 373.096 79.3960   2
  -4  -5   1 322.083 47.2685   4
   4   5  -1 317.851 45.6889   4
  -4  -5   0 3729.05 209.731   2
   4   5   0 3508.14 126.882   4
  -4  -5   0 3780.26 126.364   4
  -4  -5  -1 2778.70 179.134   2
   4   5   1 2606.38 99.3924   4
  -4  -5  -1 2918.03 92.7856   4
  -4  -5  -2 439.345 73.8075   2
   4   5   2 333.493 34.0710   4
  -4  -5  -3 19875.3 483.049   2
   4   5   3 19333.3 258.317   4
  -4  -5  -4 21879.1 509.628   2
  -4  -5  -4 20392.9 358.417   3
  -4  -5  -5 396.133 67.8725   2
  -4  -5  -5 402.116 49.5482   3
  -4  -5  -6-45.9061 39.1928   1
  -4  -5  -6-29.4670 51.1612   2
  -4  -5  -6-15.9939 20.0495   3
  -4  -5  -7 192.605 54.2624   1
  -4  -5  -7 143.299 51.1072   2
  -4  -5  -7 151.769 22.9501   3
  -4  -5  -8 2878.55 201.139   1
  -4  -5  -8 3278.43 211.371   2
  -4  -5  -9 6106.21 304.127   1
  -4  -5  -9 6472.97 300.618   2
  -4  -5 -10 82273.6 1149.10   1
  -4  -5 -10 83741.4 1105.15   2
  -4  -5 -11-127.981 100.137   1
  -4  -5 -11-55.8201 48.1267   2
  -4  -5 -12 13303.9 502.158   1
  -4  -5 -12 13867.2 475.225   2
  -4  -5 -13 14.1199 66.6088   1
  -4  -5 -13 139.354 65.4307   2
  -4  -5 -14 26.7468 53.2927   1
  -4  -5 -14 93.5561 47.8812   2
  -4  -5 -15 7643.84 438.803   1
  -4  -5 -15 7850.57 392.356   2
  -4  -5 -16-63.2529 73.5475   1
  -4  -5 -16 85.9210 60.4071   2
  -4  -5 -17 315.665 106.625   1
  -4  -5 -17 3.14922 61.7339   2
  -4  -5 -18 2986.75 307.435   1
  -4  -5 -18 3361.27 278.826   2
  -4  -5 -19 214.784 73.3329   1
  -4  -5 -19 362.976 102.027   2
  -4  -5 -20 211.929 79.0483   1
  -4  -5 -21 19.6679 110.872   1
  -4  -5 -22 624.802 179.610   1
   4   6 -19 254.319 99.4999   1
   4   6 -18 3211.22 357.870   1
   4   6 -17-62.1460 88.5605   1
   4   6 -16 242.547 120.378   1
  -4  -6  16 219.364 83.8778   3
   4   6 -15-8.75011 108.602   1
  -4  -6  15 85.7252 66.3408   3
   4   6 -14 1204.43 208.921   1
  -4  -6  14 1108.88 174.662   3
   4   6 -13 4385.01 360.808   1
  -4  -6  13 4722.87 340.041   3
   4   6 -12 129.698 68.7237   1
  -4  -6  12 217.013 80.5857   3
   4   6 -11-122.623 85.3549   1
  -4  -6  11-34.6562 61.6820   3
   4   6 -10 312.899 115.025   1
  -4  -6  10 163.052 82.5764   3
   4   6  -9-24.7246 77.6043   1
  -4  -6   9-123.275 95.9790   3
   4   6  -8 3607.98 280.162   1
  -4  -6   8 3368.99 249.862   3
   4   6  -7 2642.84 248.350   1
   4   6  -6 21878.1 584.827   4
   4   6  -6 23395.2 700.070   1
  -4  -6   5 654.834 96.1287   2
   4   6  -5 860.688 116.572   4
  -4  -6   4 2337.09 177.244   2
   4   6  -4 2332.68 173.247   4
  -4  -6   3 4485.54 242.728   2
   4   6  -3 4567.86 224.993   4
  -4  -6   2 1656.97 145.067   2
   4   6  -2 1593.40 122.488   4
  -4  -6   1 8370.71 325.067   2
   4   6  -1 8442.54 259.996   4
  -4  -6   0 14410.8 420.633   2
   4   6   0 14528.6 314.352   4
  -4  -6  -1 781.565 102.236   2
  -4  -6  -1 738.735 60.1223   4
   4   6   1 719.336 66.7668   4
  -4  -6  -2 983.164 115.721   2
   4   6   2 821.745 64.6228   4
  -4  -6  -3 29251.9 604.907   2
   4   6   3 27065.1 373.211   4
  -4  -6  -4 652.188 95.5999   2
   4   6   4 600.793 59.1379   4
  -4  -6  -5 2381.95 180.333   2
  -4  -6  -6 51.1509 50.7523   2
  -4  -6  -7-55.7634 70.2401   1
  -4  -6  -7 16.9688 44.2528   2
  -4  -6  -7 2.60406 14.5450   3
  -4  -6  -8 2614.51 198.252   1
  -4  -6  -8 2645.26 196.283   2
  -4  -6  -8 2491.69 90.1847   3
  -4  -6  -8 2425.60 92.6695   3
  -4  -6  -9 215.600 54.0798   1
  -4  -6  -9 238.971 60.9742   2
  -4  -6 -10 481.329 103.273   1
  -4  -6 -10 437.338 90.0374   2
  -4  -6 -11 5471.21 321.553   1
  -4  -6 -11 5482.71 299.159   2
  -4  -6 -12 488.882 114.823   1
  -4  -6 -12 274.465 75.1656   2
  -4  -6 -13 623.411 126.128   1
  -4  -6 -13 724.267 120.511   2
  -4  -6 -14 2620.76 249.137   1
  -4  -6 -14 2859.70 235.924   2
  -4  -6 -15 19.9474 69.9153   1
  -4  -6 -15 20.6325 66.2424   2
  -4  -6 -16 2256.44 245.442   1
  -4  -6 -16 2394.53 232.632   2
  -4  -6 -17 34.7488 73.1697   1
  -4  -6 -17 117.659 80.0562   2
  -4  -6 -18 240.118 111.319   1
  -4  -6 -18 297.936 98.9075   2
  -4  -6 -19-117.827 91.2606   1
  -4  -6 -19-72.9945 73.9986   2
  -4  -6 -20 1428.28 243.760   1
  -4  -6 -20 1405.04 198.864   2
  -4  -6 -21 4316.61 410.177   1
  -4  -6 -22 483.676 177.441   1
   4   7 -18 570.849 164.730   1
   4   7 -17 1345.48 234.853   1
   4   7 -16-77.0246 118.347   1
  -4  -7  16 183.777 91.1414   3
   4   7 -15 1897.88 257.846   1
  -4  -7  15 1963.51 238.846   3
   4   7 -14 2942.46 322.705   1
  -4  -7  14 3228.93 302.409   3
   4   7 -13 420.287 122.899   1
  -4  -7  13 446.410 131.976   3
   4   7 -12 1048.37 182.817   1
  -4  -7  12 1212.94 173.697   3
   4   7 -11 108.592 75.9929   1
  -4  -7  11 64.0028 59.1434   3
   4   7 -10 69.0025 71.9935   1
  -4  -7  10-46.7365 67.3804   3
   4   7  -9-6.67801 72.6739   1
  -4  -7   9-87.3408 69.7593   3
   4   7  -8 21.8526 68.6507   1
   4   7  -7 8.88563 57.8968   4
   4   7  -7-94.5432 98.9495   1
   4   7  -6 6580.97 343.862   4
   4   7  -6 6954.26 402.454   1
  -4  -7   5 5446.91 270.049   2
   4   7  -5 5682.26 301.085   4
  -4  -7   4 235.583 60.4721   2
   4   7  -4 278.156 69.6007   4
  -4  -7   3 446.973 84.6552   2
   4   7  -3 500.710 83.1778   4
  -4  -7   2 434.749 83.5129   2
   4   7  -2 362.440 70.5130   4
  -4  -7   1 12666.4 411.717   2
   4   7  -1 12628.8 353.833   4
  -4  -7   0 20258.7 511.634   2
   4   7   0 20721.6 430.508   4
  -4  -7  -1 4609.19 247.222   2
   4   7   1 4792.39 196.545   4
  -4  -7  -2 1009.70 119.095   2
   4   7   2 1088.41 90.9734   4
  -4  -7  -3 166.355 56.5574   2
   4   7   3 142.920 34.8498   4
  -4  -7  -4 2385.64 178.446   2
   4   7   4 2329.99 127.101   4
  -4  -7  -5 3857.81 232.602   2
   4   7   5 3558.77 158.537   4
  -4  -7  -6 82.4930 54.6426   2
   4   7   6-19.4093 37.9645   4
  -4  -7  -7 480.876 90.6849   2
  -4  -7  -8 150.109 60.7287   2
  -4  -7  -9 6874.59 339.542   1
  -4  -7  -9 7571.61 345.177   2
  -4  -7  -9 6712.45 164.913   3
  -4  -7  -9 6599.96 155.479   3
  -4  -7 -10 211.075 63.0087   1
  -4  -7 -10 289.396 84.1836   2
  -4  -7 -10 145.641 15.3845   3
  -4  -7 -10 172.221 17.0953   3
  -4  -7 -11 12186.3 493.268   1
  -4  -7 -11 11305.1 443.469   2
  -4  -7 -12 3464.57 272.671   1
  -4  -7 -12 3157.56 241.599   2
  -4  -7 -13 791.153 139.740   1
  -4  -7 -13 770.403 134.227   2
  -4  -7 -14 28.3681 73.8103   1
  -4  -7 -14 126.539 72.8212   2
  -4  -7 -15 1137.22 174.410   1
  -4  -7 -15 1507.37 182.140   2
  -4  -7 -16 839.579 164.276   1
  -4  -7 -16 973.667 157.522   2
  -4  -7 -17-38.2435 77.3220   1
  -4  -7 -17 58.8389 68.7712   2
  -4  -7 -18 559.699 149.314   1
  -4  -7 -18 610.985 133.853   2
  -4  -7 -19 2624.97 304.448   1
  -4  -7 -19 2598.72 271.414   2
  -4  -7 -20 74.7364 77.7004   1
  -4  -7 -20 277.201 102.201   2
  -4  -7 -21 79.5733 87.4618   1
  -4  -7 -21 72.7414 77.4746   2
  -4  -7 -22 1090.36 230.353   1
   4   8 -17-54.5474 106.528   1
   4   8 -16 669.135 173.484   1
  -4  -8  16 758.380 157.949   3
   4   8 -15 1106.41 209.697   1
  -4  -8  15 1091.37 189.480   3
   4   8 -14 514.746 138.127   1
  -4  -8  14 620.920 143.648   3
   4   8 -13 196.557 116.567   1
  -4  -8  13 344.192 116.354   3
   4   8 -12 391.632 126.873   1
  -4  -8  12 416.060 120.535   3
   4   8 -11 440.640 127.029   1
  -4  -8  11 282.114 103.004   3
   4   8 -10 224.317 108.753   1
  -4  -8  10 369.325 100.948   3
   4   8  -9 3736.31 316.562   1
   4   8  -8 164.024 87.0289   4
   4   8  -8 3.08797 78.0568   1
   4   8  -7 56.0148 60.1639   4
   4   8  -7 10.0748 77.5365   1
   4   8  -6 4759.17 313.660   4
   4   8  -6 4878.16 354.478   1
  -4  -8   5 1609.88 152.966   2
   4   8  -5 1582.71 171.594   4
  -4  -8   4 243.739 61.1716   2
   4   8  -4 272.378 72.6371   4
  -4  -8   3 3559.32 231.681   2
   4   8  -3 3864.85 241.088   4
  -4  -8   2 5139.69 272.376   2
   4   8  -2 5157.39 267.010   4
  -4  -8   1 6138.89 294.595   2
   4   8  -1 6251.14 278.963   4
  -4  -8   0 95.7188 46.4637   2
   4   8   0 95.5422 33.2404   4
  -4  -8  -1 18847.3 509.017   2
   4   8   1 19427.0 448.582   4
  -4  -8  -2 1923.45 166.554   2
   4   8   2 1727.70 128.116   4
  -4  -8  -3 8329.21 347.191   2
   4   8   3 8126.49 270.905   4
  -4  -8  -4 2214.26 181.816   2
   4   8   4 2291.39 142.869   4
  -4  -8  -5 102082. 1221.09   2
   4   8   5 96694.6 923.089   4
  -4  -8  -6 47172.4 839.979   2
   4   8   6 42225.7 618.214   4
  -4  -8  -7 2516.72 201.647   2
   4   8   7 2113.84 142.579   4
  -4  -8  -8 464.490 97.3944   2
  -4  -8  -9 263.095 80.1559   2
  -4  -8 -10 116.994 58.3659   1
  -4  -8 -10 227.486 78.1193   2
  -4  -8 -11 15630.4 555.707   1
  -4  -8 -11 14872.1 517.167   2
  -4  -8 -12 2492.65 236.937   1
  -4  -8 -12 2222.54 208.563   2
  -4  -8 -13 2270.51 237.344   1
  -4  -8 -13 2072.92 205.038   2
  -4  -8 -14 321.566 102.333   1
  -4  -8 -14 391.048 99.3634   2
  -4  -8 -15 961.579 176.567   1
  -4  -8 -15 636.475 127.021   2
  -4  -8 -16 1148.67 188.826   1
  -4  -8 -16 1272.37 183.516   2
  -4  -8 -17 2186.23 266.761   1
  -4  -8 -17 2202.20 242.350   2
  -4  -8 -18 48.4285 92.5225   1
  -4  -8 -18 210.761 83.4243   2
  -4  -8 -19 931.561 196.325   1
  -4  -8 -19 813.838 157.629   2
  -4  -8 -20 753.475 172.887   1
  -4  -8 -20 890.247 174.895   2
  -4  -8 -21 708.132 175.310   1
  -4  -8 -21 461.980 123.953   2
  -4  -8 -22-98.0974 106.096   1
  -4  -8 -22-27.9592 81.1013   2
   4   9 -16 528.414 144.977   1
  -4  -9  16 541.992 148.423   3
   4   9 -15 1063.34 212.461   1
  -4  -9  15 964.938 184.184   3
   4   9 -14 72.6735 66.8840   1
  -4  -9  14 181.336 89.1456   3
   4   9 -13 1246.69 211.497   1
  -4  -9  13 1229.80 197.344   3
   4   9 -12 2741.30 302.247   1
  -4  -9  12 2819.60 291.225   3
   4   9 -11 166.763 118.982   1
  -4  -9  11-59.1993 90.8901   3
   4   9 -10 123.936 86.5680   1
   4   9  -9 861.158 159.414   1
   4   9  -8 2169.56 245.630   4
   4   9  -8 2207.57 258.011   1
   4   9  -7 339.064 107.507   4
   4   9  -7 335.233 104.650   1
   4   9  -6 151.029 81.2209   4
   4   9  -6 112.651 87.2352   1
  -4  -9   5 297.049 70.0057   2
   4   9  -5 237.271 77.4984   4
  -4  -9   4 7424.63 327.515   2
   4   9  -4 8257.40 394.124   4
  -4  -9   3 11659.4 414.272   2
   4   9  -3 12197.8 457.792   4
  -4  -9   2 2874.67 210.007   2
   4   9  -2 2702.11 207.626   4
  -4  -9   1 3607.89 233.956   2
   4   9  -1 3789.19 234.199   4
  -4  -9   0 465.209 90.9105   2
   4   9   0 435.988 79.9653   4
  -4  -9  -1 42.3198 38.2708   2
   4   9   1 67.3886 40.2903   4
  -4  -9  -2 2925.21 211.501   2
   4   9   2 2706.98 179.972   4
  -4  -9  -3 3974.69 248.832   2
   4   9   3 3500.57 202.637   4
  -4  -9  -4 80.7193 41.6420   2
   4   9   4 103.218 38.2797   4
  -4  -9  -5 2034.89 183.052   2
   4   9   5 1839.32 142.385   4
  -4  -9  -6 6905.18 334.812   2
   4   9   6 6758.51 272.624   4
  -4  -9  -7 3920.94 258.504   2
   4   9   7 3409.45 196.509   4
  -4  -9  -8 376.986 95.5414   2
   4   9   8 379.361 69.2559   4
  -4  -9  -9 218.772 86.4953   2
  -4  -9 -10 1076.30 149.413   2
  -4  -9 -11 162.885 81.9492   2
  -4  -9 -12 1695.49 200.407   1
  -4  -9 -12 1710.18 191.019   2
  -4  -9 -13 3428.18 292.137   1
  -4  -9 -13 3413.89 274.616   2
  -4  -9 -14 2397.55 250.035   1
  -4  -9 -14 2065.30 214.278   2
  -4  -9 -15-9.84730 67.9892   1
  -4  -9 -15 219.370 84.6545   2
  -4  -9 -16 383.141 121.162   1
  -4  -9 -16 570.192 132.394   2
  -4  -9 -17 166.281 95.2123   1
  -4  -9 -17 291.453 106.386   2
  -4  -9 -18 3647.85 356.813   1
  -4  -9 -18 3410.78 311.673   2
  -4  -9 -19 501.983 148.583   1
  -4  -9 -19 310.483 105.084   2
  -4  -9 -20 392.539 143.965   1
  -4  -9 -20 600.974 150.973   2
  -4  -9 -21 711.868 181.516   1
  -4  -9 -21 349.818 120.579   2
  -4  -9 -22 303.374 152.548   1
  -4  -9 -22 134.815 99.5429   2
   4  10 -15 314.477 131.587   1
  -4 -10  15 677.922 164.852   3
   4  10 -14-21.6862 94.9722   1
  -4 -10  14 352.557 128.614   3
   4  10 -13 994.020 202.773   1
  -4 -10  13 527.397 141.106   3
   4  10 -12 1080.98 205.701   1
  -4 -10  12 746.252 153.274   3
   4  10 -11 226.391 103.077   1
   4  10 -10 1837.86 248.127   1
   4  10  -9 1181.62 206.435   4
   4  10  -9 816.693 161.975   1
   4  10  -8 308.041 115.832   4
   4  10  -8 419.781 124.938   1
   4  10  -7 536.743 130.682   4
   4  10  -7 499.315 133.365   1
   4  10  -6 26.7505 65.1580   4
   4  10  -6-3.24288 76.4558   1
  -4 -10   5 2092.22 176.111   2
   4  10  -5 2143.12 225.879   4
   4  10  -5 1986.76 239.153   1
  -4 -10   4 8524.97 356.146   2
   4  10  -4 9252.20 442.318   4
  -4 -10   3 9162.58 375.959   2
   4  10  -3 9239.52 425.991   4
  -4 -10   2 4834.42 275.579   2
   4  10  -2 4578.41 285.938   4
  -4 -10   1 28922.4 673.640   2
   4  10  -1 30961.0 727.376   4
  -4 -10   0 2503.24 202.152   2
   4  10   0 2229.97 184.360   4
  -4 -10  -1 4791.13 275.859   2
   4  10   1 5035.30 273.544   4
  -4 -10  -2 298.469 72.8510   2
   4  10   2 349.875 74.9135   4
  -4 -10  -3 1764.15 170.849   2
   4  10   3 1823.68 160.085   4
  -4 -10  -4 662.835 110.583   2
   4  10   4 481.459 85.8568   4
  -4 -10  -5 195.404 70.7797   2
   4  10   5 281.364 63.6684   4
  -4 -10  -6 1093.68 139.454   2
   4  10   6 1080.52 121.825   4
  -4 -10  -7 12716.6 477.574   2
   4  10   7 12355.9 401.563   4
  -4 -10  -8 119.153 52.7150   2
   4  10   8 61.0064 39.9870   4
  -4 -10  -9 6000.47 337.519   2
   4  10   9 5425.25 276.286   4
  -4 -10 -10 6237.53 356.519   2
   4  10  10 6011.69 300.317   4
  -4 -10 -11 2446.43 230.828   2
  -4 -10 -12 115.855 89.6954   2
  -4 -10 -13 2612.62 246.419   2
  -4 -10 -14 190.503 99.3600   1
  -4 -10 -14 329.399 109.845   2
  -4 -10 -15 113.636 77.0902   1
  -4 -10 -15 59.8641 59.3798   2
  -4 -10 -16-16.1246 89.5593   1
  -4 -10 -16 47.9518 79.4146   2
  -4 -10 -17 715.312 148.320   1
  -4 -10 -17 1026.22 181.818   2
  -4 -10 -18 3178.14 337.538   1
  -4 -10 -18 3090.58 304.373   2
  -4 -10 -19 120.581 76.4952   1
  -4 -10 -19 501.114 146.841   2
  -4 -10 -20 235.540 108.516   1
  -4 -10 -20 387.392 125.939   2
  -4 -10 -21 95.8039 94.2997   1
  -4 -10 -21-147.651 111.131   2
  -4 -10 -22 962.859 223.414   1
  -4 -10 -22 851.492 179.386   2
  -4 -10 -23 1509.32 246.295   2
  -4 -11  15 249.045 94.5787   3
   4  11 -14-21.0210 76.8228   1
  -4 -11  14 220.394 117.639   3
   4  11 -13 104.655 119.180   1
  -4 -11  13-30.1712 84.9692   3
   4  11 -12-106.265 122.576   1
  -4 -11  12-196.362 116.120   3
   4  11 -11 1908.60 271.519   1
   4  11 -10 233.028 104.665   1
   4  11  -9 2609.28 304.573   4
   4  11  -9 2316.22 283.921   1
   4  11  -8 245.499 122.381   4
   4  11  -8 18.0914 87.9211   1
   4  11  -7 308.786 118.705   4
   4  11  -7 95.4938 89.3012   1
   4  11  -6 260.026 78.5935   4
   4  11  -6 293.094 128.131   1
  -4 -11   5 19.9328 45.8758   2
   4  11  -5-32.0481 92.2910   4
   4  11  -5-49.1242 91.9680   1
  -4 -11   4 587.735 98.4344   2
   4  11  -4 495.063 120.599   4
  -4 -11   3 2900.63 217.492   2
   4  11  -3 3224.11 275.002   4
  -4 -11   2 73.1958 43.6839   2
   4  11  -2 59.5798 59.7594   4
  -4 -11   1 70.6054 41.6390   2
   4  11  -1 86.4806 53.6644   4
  -4 -11   0 150.733 65.8063   2
   4  11   0 293.468 82.3823   4
  -4 -11  -1 3017.01 231.112   2
   4  11   1 2624.36 215.962   4
  -4 -11  -2 17897.1 558.740   2
   4  11   2 17243.1 532.769   4
  -4 -11  -3 10347.0 433.613   2
   4  11   3 9376.06 384.908   4
  -4 -11  -4 15965.4 532.755   2
   4  11   4 15282.2 489.525   4
  -4 -11  -5 10162.3 430.024   2
   4  11   5 9234.79 369.504   4
  -4 -11  -6 16096.3 549.198   2
   4  11   6 15338.3 475.906   4
  -4 -11  -7 3507.47 259.635   2
   4  11   7 3673.08 237.929   4
  -4 -11  -8 896.833 137.478   2
   4  11   8 769.228 109.224   4
  -4 -11  -9 21193.2 659.576   2
   4  11   9 19462.4 553.599   4
  -4 -11 -10 2175.49 226.363   2
   4  11  10 1807.93 172.869   4
  -4 -11 -11 7674.58 411.605   2
   4  11  11 7205.64 349.340   4
  -4 -11 -12 11313.2 507.957   2
   4  11  12 10931.3 446.462   4
  -4 -11 -13 908.576 169.634   2
  -4 -11 -14 1377.09 197.193   2
  -4 -11 -15 15226.2 628.378   2
  -4 -11 -16 141.459 100.874   2
  -4 -11 -17 6236.30 426.231   2
  -4 -11 -18 2872.41 309.764   1
  -4 -11 -18 3008.52 309.562   2
  -4 -11 -19 772.949 186.671   1
  -4 -11 -19 499.771 135.940   2
  -4 -11 -20-1.68927 83.2754   1
  -4 -11 -20 151.939 110.272   2
  -4 -11 -21 193.375 104.995   1
  -4 -11 -21 155.379 94.2776   2
  -4 -11 -22 107.766 102.553   1
  -4 -11 -22 102.602 89.1543   2
  -4 -12  14-52.8662 85.0454   3
   4  12 -13 555.361 159.366   1
  -4 -12  13 533.524 151.954   3
   4  12 -12-7.38363 107.458   1
  -4 -12  12-51.2644 101.924   3
   4  12 -11 429.554 134.184   1
   4  12 -10 429.150 140.454   1
   4  12  -9 3732.35 379.523   4
   4  12  -9 3271.99 347.532   1
   4  12  -8 333.758 129.143   4
   4  12  -8 196.681 109.172   1
   4  12  -7 2813.48 302.439   4
   4  12  -7 3078.51 336.850   1
   4  12  -6 476.576 141.842   4
   4  12  -6 626.483 150.698   1
   4  12  -5-56.1428 72.9263   4
   4  12  -5 124.231 83.8164   1
  -4 -12   4 9916.37 389.440   2
   4  12  -4 10561.3 529.186   4
  -4 -12   3 178.173 59.7635   2
   4  12  -3 119.017 71.7227   4
  -4 -12   2 310.633 81.3168   2
   4  12  -2 345.983 101.755   4
  -4 -12   1 678.477 113.176   2
   4  12  -1 877.008 151.684   4
  -4 -12   0 7347.39 363.377   2
   4  12   0 7179.53 389.513   4
  -4 -12  -1 9448.35 417.219   2
   4  12   1 9270.12 429.287   4
  -4 -12  -2 226.078 73.9638   2
   4  12   2 224.228 78.7840   4
  -4 -12  -3 1863.03 194.029   2
   4  12   3 1702.94 180.989   4
  -4 -12  -4 5993.69 342.430   2
   4  12   4 6003.88 330.158   4
  -4 -12  -5 336.161 91.6670   2
   4  12   5 155.601 53.3135   4
  -4 -12  -6 1.50033 78.6107   2
   4  12   6-34.4917 52.5419   4
  -4 -12  -7 7321.10 389.852   2
   4  12   7 7530.76 362.045   4
  -4 -12  -8 716.736 129.553   2
   4  12   8 668.830 112.221   4
  -4 -12  -9 1952.94 212.007   2
   4  12   9 1802.91 178.577   4
  -4 -12 -10 3838.54 299.100   2
   4  12  10 3129.41 239.902   4
  -4 -12 -11 3145.53 277.350   2
   4  12  11 3067.59 242.909   4
  -4 -12 -12 202.043 76.5333   2
   4  12  12 278.373 83.7478   4
  -4 -12 -13 787.154 152.779   2
   4  12  13 803.763 144.762   4
  -4 -12 -14 803.487 162.974   2
   4  12  14 954.872 152.454   4
  -4 -12 -15 4998.00 375.522   2
   4  12  15 5864.86 375.882   4
  -4 -12 -16 1575.89 220.502   2
  -4 -12 -17 186.040 97.9869   2
  -4 -12 -18 5584.65 428.436   2
  -4 -12 -19 359.512 131.225   2
  -4 -12 -20 308.508 134.876   2
  -4 -12 -21-51.0370 66.8336   2
  -4 -12 -22-82.6816 95.5630   2
  -4 -13  13 1242.15 237.979   3
   4  13 -12 193.634 99.1563   1
  -4 -13  12 112.806 73.0856   3
   4  13 -11 78.8895 91.0397   1
   4  13 -10-116.400 117.862   4
   4  13 -10-67.2418 94.0828   1
   4  13  -9 240.670 122.187   4
   4  13  -9 250.159 118.760   1
   4  13  -8 432.539 153.249   4
   4  13  -8 272.113 123.082   1
   4  13  -7 3273.66 347.091   4
   4  13  -7 3206.79 351.584   1
   4  13  -6 75.9237 82.2978   4
   4  13  -6-24.1530 95.7075   1
   4  13  -5 6064.38 443.441   4
   4  13  -5 5704.86 451.575   1
   4  13  -4 97.1546 81.4014   4
   4  13  -4-325.751 125.712   1
  -4 -13   3 111.843 56.2688   2
   4  13  -3 215.193 89.2430   4
  -4 -13   2-86.4796 66.6252   2
   4  13  -2-132.111 103.488   4
  -4 -13   1 113.347 71.7857   2
   4  13  -1-63.4275 63.6205   4
  -4 -13   0 3850.60 271.976   2
   4  13   0 3976.71 306.846   4
  -4 -13  -1 210.475 72.2186   2
   4  13   1 96.7081 71.9355   4
  -4 -13  -2 4240.97 290.434   2
   4  13   2 4357.33 310.708   4
  -4 -13  -3 930.026 146.955   2
   4  13   3 1034.73 155.121   4
  -4 -13  -4 289.767 84.1751   2
   4  13   4 188.260 68.1339   4
  -4 -13  -5 14896.4 563.753   2
   4  13   5 15065.2 558.070   4
  -4 -13  -6 577.423 112.988   2
   4  13   6 503.828 104.057   4
  -4 -13  -7 106.635 66.7367   2
   4  13   7 128.843 53.1123   4
  -4 -13  -8 5436.90 355.505   2
   4  13   8 5486.14 332.638   4
  -4 -13  -9 3236.86 283.392   2
   4  13   9 3264.84 259.152   4
  -4 -13 -10 7246.42 421.998   2
   4  13  10 7288.76 388.508   4
  -4 -13 -11 293.585 90.2955   2
   4  13  11 276.116 84.2599   4
  -4 -13 -12-33.2866 90.2162   2
   4  13  12-49.6321 76.2974   4
  -4 -13 -13 1508.36 201.756   2
   4  13  13 1325.78 183.978   4
  -4 -13 -14 3083.12 302.259   2
   4  13  14 2961.65 271.566   4
  -4 -13 -15 6091.59 430.161   2
   4  13  15 5561.94 372.485   4
  -4 -13 -16 4109.25 360.813   2
   4  13  16 3706.82 317.395   4
  -4 -13 -17 737.982 170.533   2
   4  13  17 585.692 138.742   4
  -4 -13 -18 490.449 155.750   2
   4  13  18 653.826 153.007   4
  -4 -13 -19 7182.97 514.589   2
   4  13  19 6981.09 472.515   4
  -4 -13 -20 1080.53 210.749   2
  -4 -13 -21 110.266 117.029   2
  -4 -14  12 661.651 170.923   3
   4  14 -11 113.120 87.1183   1
   4  14 -10 425.134 138.279   4
   4  14 -10 527.716 155.664   1
   4  14  -9 1506.98 262.420   4
   4  14  -9 1603.00 255.085   1
   4  14  -8 5439.84 478.341   4
   4  14  -8 5378.21 456.253   1
   4  14  -7 3278.28 362.530   4
   4  14  -7 2827.65 341.676   1
   4  14  -6 783.201 185.224   4
   4  14  -6 678.321 185.640   1
   4  14  -5 11743.3 634.182   4
   4  14  -5 11186.1 646.021   1
   4  14  -4 494.198 139.668   4
   4  14  -4 315.542 110.277   1
   4  14  -3 289.541 104.206   4
  -4 -14   2 3386.76 254.376   2
   4  14  -2 3100.85 306.367   4
  -4 -14   1 562.318 110.974   2
   4  14  -1 362.293 113.656   4
  -4 -14   0 1477.41 173.656   2
   4  14   0 1319.47 190.522   4
  -4 -14  -1 233.120 81.8050   2
   4  14   1 115.835 61.3762   4
  -4 -14  -2 134.320 62.5313   2
   4  14   2 147.395 86.0381   4
  -4 -14  -3 14.1423 55.5112   2
   4  14   3-3.60640 62.6333   4
  -4 -14  -4 2027.29 219.170   2
   4  14   4 1761.80 209.796   4
  -4 -14  -5 596.859 116.345   2
   4  14   5 697.928 134.461   4
  -4 -14  -6 231.318 71.2269   2
   4  14   6 165.310 70.9344   4
  -4 -14  -7-174.980 106.789   2
   4  14   7-5.45513 60.9675   4
  -4 -14  -8 764.378 146.710   2
   4  14   8 838.596 146.944   4
  -4 -14  -9-4.18247 64.6040   2
   4  14   9 110.638 73.0544   4
  -4 -14 -10 1096.71 177.496   2
   4  14  10 978.784 152.079   4
  -4 -14 -11-99.5446 98.4880   2
   4  14  11-96.8648 102.591   4
  -4 -14 -12 73.3709 72.7879   2
   4  14  12-128.041 95.0710   4
  -4 -14 -13 1326.48 206.029   2
   4  14  13 1268.39 181.743   4
  -4 -14 -14 3344.56 325.379   2
   4  14  14 2773.55 266.276   4
  -4 -14 -15-20.4429 73.6959   2
   4  14  15 14.6853 69.5426   4
  -4 -14 -16 2073.35 268.481   2
   4  14  16 1997.97 245.273   4
  -4 -14 -17 366.447 125.999   2
   4  14  17 162.536 86.1623   4
  -4 -14 -18 85.7546 86.4587   2
   4  14  18-116.802 98.1092   4
  -4 -14 -19 2400.45 305.962   2
   4  14  19 2148.54 267.948   4
  -4 -14 -20 4563.75 425.990   2
   4  14  20 4286.82 383.936   4
   4  14  21 412.604 131.375   4
   4  15 -10 175.172 102.229   1
   4  15  -9 2008.01 307.350   4
   4  15  -9 2114.97 296.416   1
   4  15  -8 126.106 120.082   4
   4  15  -8 227.115 120.932   1
   4  15  -7 57.1932 79.2957   4
   4  15  -7-26.5811 89.8459   1
   4  15  -6 548.177 160.514   4
   4  15  -6 734.557 191.714   1
   4  15  -5 81.4045 89.2840   4
   4  15  -5-16.1829 90.3804   1
   4  15  -4 2016.79 275.960   4
   4  15  -4 2176.26 299.563   1
   4  15  -3 450.275 131.137   4
   4  15  -3 201.152 94.5768   1
   4  15  -2-50.2192 103.668   4
   4  15  -1 274.252 110.550   4
  -4 -15   0 83.9135 49.4307   2
   4  15   0 94.7786 73.4091   4
  -4 -15  -1 990.612 148.237   2
   4  15   1 1008.89 171.976   4
  -4 -15  -2 21.9494 51.5398   2
   4  15   2-101.189 96.4607   4
  -4 -15  -3 482.797 113.767   2
   4  15   3 449.900 125.462   4
  -4 -15  -4 3396.29 288.933   2
   4  15   4 3165.43 292.922   4
  -4 -15  -5 1175.33 173.410   2
   4  15   5 1593.56 209.365   4
  -4 -15  -6 674.530 131.398   2
   4  15   6 714.865 142.901   4
  -4 -15  -7 1348.62 190.940   2
   4  15   7 1366.28 189.371   4
  -4 -15  -8 958.721 158.044   2
   4  15   8 976.386 156.205   4
  -4 -15  -9 452.697 116.153   2
   4  15   9 416.625 118.630   4
  -4 -15 -10 26.3593 59.7065   2
   4  15  10 74.3339 61.8218   4
  -4 -15 -11 4526.69 367.161   2
   4  15  11 4142.61 331.736   4
  -4 -15 -12 413.117 115.717   2
   4  15  12 84.3493 83.7405   4
  -4 -15 -13 184.819 93.1886   2
   4  15  13 83.8539 68.3168   4
  -4 -15 -14 788.258 188.076   2
   4  15  14 620.925 136.066   4
  -4 -15 -15 1810.69 255.197   2
   4  15  15 1208.40 195.675   4
  -4 -15 -16 120.135 110.856   2
   4  15  16-41.0583 101.393   4
  -4 -15 -17 9501.92 594.253   2
   4  15  17 9249.53 544.146   4
  -4 -15 -18 398.434 135.811   2
   4  15  18 83.1874 86.7040   4
  -4 -15 -19 1566.45 254.217   2
   4  15  19 1273.77 208.065   4
  -4 -15 -20 461.828 150.684   2
   4  15  20 12.6464 74.5376   4
   4  16  -9 428.597 169.187   4
   4  16  -8 126.318 125.435   4
   4  16  -8-11.7743 85.4951   1
   4  16  -7 208.820 110.309   4
   4  16  -7 236.335 118.481   1
   4  16  -6 6985.89 553.609   4
   4  16  -6 7298.83 556.088   1
   4  16  -5 211.932 105.817   4
   4  16  -5 358.831 152.965   1
   4  16  -4 125.810 94.6251   4
   4  16  -4-78.3563 114.565   1
   4  16  -3-118.269 88.1532   4
   4  16  -3-32.0553 104.513   1
   4  16  -2 32.8874 75.5872   4
   4  16  -1 9.15011 82.4990   4
   4  16   0 326.672 120.236   4
  -4 -16  -1 357.313 83.9549   2
   4  16   1 300.662 117.264   4
  -4 -16  -2 2842.81 259.002   2
   4  16   2 2592.61 287.664   4
  -4 -16  -3 559.842 133.299   2
   4  16   3 484.629 131.480   4
  -4 -16  -4 8452.33 464.633   2
   4  16   4 7517.65 470.996   4
  -4 -16  -5-57.6095 62.4211   2
   4  16   5 133.143 96.9611   4
  -4 -16  -6 1163.78 184.215   2
   4  16   6 1389.71 208.167   4
[truncated: 2,943,251 more chars]
